# Supplementary material for: Genome-wide study for circulating metabolites identifies 62 loci and reveals novel systemic effects of LPA
Source: Nat Commun. 2016 Mar 23;7:11122. doi: 10.1038/ncomms11122 (PMC4814583; doi:10.1038/ncomms11122)
Supplement: Supplementary Data 1 — Mendelian randomization analyses of Lp(a), first are the three estimates listed for FINRISK97, and below same estimates for YFS [file ncomms11122-s2.xlsx]

## Sheet: FINRISK97
Supplementary Data 1. Mendelian randomization analyses of Lp(a), first are the three estimates listed for FINRISK97, and below same estimates for YFS
FINRISK-97
Circulating Lp(a) associations					Geneti risk score associations					Instrumental variable estimates
metabolite	beta	se	p_val		metabolite	beta	se	p_val		metabolite	beta	se	p_val
AcAce	0.0299878	0.0159011	0.0593683		AcAce	-0.0101901	0.0202136	0.614199		AcAce	-0.00732219	0.0216735	0.735498
Ace	0.0681931	0.0159099	1.85244e-05		Ace	0.0293998	0.0202179	0.145968		Ace	0.0328647	0.0216857	0.129711
Ala	-0.0985446	0.0159458	6.93279e-10		Ala	0.0141613	0.0202162	0.483654		Ala	0.0164946	0.0218354	0.450043
Alb	-0.0600537	0.0159142	0.000162819		Alb	-0.0206349	0.0202119	0.307336		Alb	-0.0223856	0.0216939	0.302177
ApoA1	-0.0360673	0.0161866	0.0259126		ApoA1	-0.0789895	0.0205788	0.000125403		ApoA1	-0.092791	0.0220765	2.68073e-05
ApoB	-0.0367633	0.0162842	0.0240161		ApoB	-0.0665655	0.0205878	0.00123199		ApoB	-0.0720837	0.022192	0.00116952
Bis.DB.ratio	0.180995	0.0157315	3.04766e-30		Bis.DB.ratio	0.0841759	0.0202055	3.15196e-05		Bis.DB.ratio	0.0890058	0.021503	3.54377e-05
Bis.FA.ratio	0.199099	0.0157704	5.66835e-36		Bis.FA.ratio	0.0772104	0.0202824	0.000142484		Bis.FA.ratio	0.0820162	0.0215927	0.000147467
bOHBut	0.036306	0.0159559	0.0229256		bOHBut	-0.021313	0.020252	0.292672		bOHBut	-0.0253114	0.021786	0.245364
CH2.DB.ratio	-0.189254	0.0157313	7.18425e-33		CH2.DB.ratio	-0.0678497	0.0202407	0.00080782		CH2.DB.ratio	-0.0716673	0.0215403	0.000884008
CH2.in.FA	-0.124346	0.0159291	7.17281e-15		CH2.in.FA	-0.0621971	0.0202855	0.00218035		CH2.in.FA	-0.0675083	0.0217156	0.00188974
Cit	0.00083859	0.015977	0.958142		Cit	-0.00324858	0.0202149	0.872334		Cit	-0.00325347	0.0217655	0.881182
Crea	0.0466274	0.0160912	0.00377637		Crea	0.0278588	0.020431	0.17277		Crea	0.026679	0.0219265	0.223762
DB.in.FA	0.200286	0.0157649	2.11935e-36		DB.in.FA	0.06417	0.0202842	0.00156798		DB.in.FA	0.068378	0.0216184	0.00157143
DHA	-0.0321327	0.0159471	0.0439644		DHA	-0.0274399	0.0202379	0.175202		DHA	-0.0354877	0.0217286	0.102487
Est.C	0.0141273	0.0160168	0.377803		Est.C	-0.039529	0.0202482	0.0509676		Est.C	-0.0448173	0.0218543	0.040347
FALen	0.115037	0.0159778	6.95965e-13		FALen	0.0108782	0.0203112	0.592275		FALen	0.010099	0.0218499	0.643961
FAw3	-0.0976504	0.0159353	9.60471e-10		FAw3	-0.0541157	0.0202461	0.00754428		FAw3	-0.0626358	0.0217069	0.00392475
FAw6	-0.0812875	0.0159882	3.83079e-07		FAw6	-0.0809346	0.0202722	6.63464e-05		FAw6	-0.0883509	0.0217869	5.08715e-05
FAw79S	-0.183292	0.015827	1.30107e-30		FAw79S	-0.0992901	0.0202558	9.79681e-07		FAw79S	-0.109246	0.0216156	4.48477e-07
Free.C	0.0539873	0.0159819	0.000735838		Free.C	-0.0724999	0.0202301	0.000341882		Free.C	-0.0800188	0.0219334	0.000266792
Glc	-0.0417121	0.015995	0.00913971		Glc	-0.0190766	0.0202231	0.345569		Glc	-0.0211071	0.0218013	0.333012
Gln	0.015919	0.0160034	0.319919		Gln	-0.0125064	0.0203086	0.538043		Gln	-0.00786893	0.0218023	0.718174
Glol	-0.0694938	0.0160472	1.51713e-05		Glol	0.0331133	0.0202741	0.102473		Glol	0.0294617	0.0219507	0.179602
Gly	0.0559236	0.0159842	0.000471755		Gly	0.0539551	0.0202315	0.00768036		Gly	0.0635253	0.0217833	0.00355905
Gp	-0.171786	0.0157881	2.91813e-27		Gp	-0.103752	0.0201613	2.76074e-07		Gp	-0.111887	0.021539	2.13484e-07
HDL.C	0.0285605	0.0158747	0.0720622		HDL.C	-0.0198785	0.020212	0.32541		HDL.C	-0.0264323	0.0216542	0.222276
HDL.D	-0.065498	0.0158369	3.597e-05		HDL.D	-0.0242179	0.0202111	0.230877		HDL.D	-0.0280505	0.0215886	0.193894
His	-0.0301153	0.015983	0.0595963		His	0.0141259	0.0202134	0.484685		His	0.0167137	0.0217886	0.443067
IDL.C	0.0750999	0.0159405	2.5301e-06		IDL.C	-0.0036845	0.0202139	0.855374		IDL.C	-0.00381655	0.0217717	0.860852
IDL.FC	0.0791947	0.0159296	6.86981e-07		IDL.FC	-0.00709937	0.0202137	0.725441		IDL.FC	-0.00624515	0.0217663	0.774187
IDL.L	0.0542413	0.0159551	0.000680181		IDL.L	-0.0123165	0.0202132	0.542333		IDL.L	-0.0132942	0.021777	0.54158
IDL.P	0.0444255	0.0159587	0.00539373		IDL.P	-0.0159397	0.0202127	0.430384		IDL.P	-0.0172323	0.0217753	0.428767
IDL.PL	0.055567	0.0159492	0.000498331		IDL.PL	-0.0223174	0.0202115	0.269562		IDL.PL	-0.0235253	0.0217838	0.28022
IDL.TG	0.0241607	0.0160006	0.131113		IDL.TG	-0.00363825	0.0202139	0.857169		IDL.TG	-0.00374741	0.021806	0.863561
Ile	-0.180239	0.0157552	6.3306e-30		Ile	-0.0612842	0.0202011	0.00242797		Ile	-0.0642978	0.021581	0.00290265
L.HDL.C	0.0142268	0.0158639	0.369869		L.HDL.C	0.00300736	0.0202139	0.881736		L.HDL.C	3.34622e-05	0.0216148	0.998765
L.HDL.CE	0.0149478	0.0158618	0.346046		L.HDL.CE	0.00594054	0.0202138	0.768858		L.HDL.CE	0.00270066	0.0216114	0.900557
L.HDL.FC	0.0197112	0.0158691	0.214254		L.HDL.FC	-0.00156627	0.020214	0.938241		L.HDL.FC	-0.00334341	0.0216247	0.877135
L.HDL.L	0.0371936	0.0158597	0.0190587		L.HDL.L	0.00680442	0.0202137	0.736415		L.HDL.L	0.00491189	0.0216164	0.820255
L.HDL.P	0.0457478	0.015857	0.00393104		L.HDL.P	0.00871174	0.0202136	0.666498		L.HDL.P	0.00737816	0.0216165	0.732877
L.HDL.PL	0.0685874	0.0158491	1.53797e-05		L.HDL.PL	0.0164144	0.0202126	0.416781		L.HDL.PL	0.0160061	0.021617	0.459068
L.LDL.C	0.07012	0.015956	1.13329e-05		L.LDL.C	-0.0265968	0.0202105	0.188237		L.LDL.C	-0.0296861	0.0218252	0.173838
L.LDL.CE	0.072597	0.0159551	5.49268e-06		L.LDL.CE	-0.0252623	0.0202108	0.21138		L.LDL.CE	-0.0282924	0.021826	0.194943
L.LDL.FC	0.0706067	0.0159481	9.75054e-06		L.LDL.FC	-0.0241104	0.0202111	0.232955		L.LDL.FC	-0.0262101	0.0218094	0.229507
L.LDL.L	0.0566099	0.0159702	0.000396709		L.LDL.L	-0.0295864	0.0202097	0.143264		L.LDL.L	-0.0328519	0.0218275	0.132371
L.LDL.P	0.0496555	0.0159735	0.00189047		L.LDL.P	-0.0294801	0.0202097	0.144707		L.LDL.P	-0.0326786	0.0218213	0.134315
L.LDL.PL	0.0458615	0.0159702	0.00410041		L.LDL.PL	-0.0382112	0.0202068	0.0586805		L.LDL.PL	-0.0416781	0.0218246	0.0562319
L.VLDL.C	-0.322132	0.0152313	4.5402e-95		L.VLDL.C	-0.227079	0.0199599	1.24913e-29		L.VLDL.C	-0.243943	0.020807	2.51184e-31
L.VLDL.CE	-0.301291	0.0153356	8.98503e-83		L.VLDL.CE	-0.205644	0.0200058	1.52317e-24		L.VLDL.CE	-0.220797	0.020952	1.08358e-25
L.VLDL.FC	-0.337497	0.015147	7.94585e-105		L.VLDL.FC	-0.247271	0.0199123	6.71612e-35		L.VLDL.FC	-0.26533	0.0206842	4.52227e-37
L.VLDL.L	-0.346958	0.0150832	2.92262e-111		L.VLDL.L	-0.252922	0.0198982	1.85478e-36		L.VLDL.L	-0.271854	0.0206013	4.28846e-39
L.VLDL.P	-0.340134	0.0151266	1.24191e-106		L.VLDL.P	-0.254255	0.0198949	7.85658e-37		L.VLDL.P	-0.273343	0.0206495	2.52346e-39
L.VLDL.PL	-0.327806	0.0151898	9.75336e-99		L.VLDL.PL	-0.236435	0.0199383	5.16552e-32		L.VLDL.PL	-0.254094	0.0207444	5.3512e-34
L.VLDL.TG	-0.353802	0.0150272	3.40746e-116		L.VLDL.TG	-0.262249	0.0198743	4.11365e-39		L.VLDL.TG	-0.282502	0.0205201	2.45711e-42
LA	-0.0793665	0.015934	6.54595e-07		LA	-0.0813427	0.0202071	5.77027e-05		LA	-0.0890745	0.0217071	4.13653e-05
Lac	-0.0497694	0.0159387	0.00180339		Lac	0.028426	0.0202116	0.15966		Lac	0.0321959	0.0217695	0.13922
LDL.C	0.0344654	0.0159656	0.0309196		LDL.C	-0.0492958	0.0202021	0.0147159		LDL.C	-0.0544968	0.0218205	0.0125397
LDL.D	0.234737	0.0155718	3.163e-50		LDL.D	0.171529	0.0200694	1.65548e-17		LDL.D	0.188112	0.0212345	1.11365e-18
Leu	-0.131156	0.0159282	2.30419e-16		Leu	-0.0313906	0.0203217	0.122487		Leu	-0.0311357	0.0217794	0.152898
M.HDL.C	0.0535489	0.0159437	0.000789338		M.HDL.C	-0.00507171	0.0202138	0.801899		M.HDL.C	-0.00874451	0.0217556	0.687744
M.HDL.CE	0.0506527	0.0159513	0.00150524		M.HDL.CE	-0.000995587	0.020214	0.96072		M.HDL.CE	-0.00469015	0.0217587	0.829345
M.HDL.FC	0.0713356	0.0159142	7.54598e-06		M.HDL.FC	-0.0187603	0.0202122	0.353367		M.HDL.FC	-0.0217343	0.0217573	0.31787
M.HDL.L	0.0352804	0.0159437	0.0269569		M.HDL.L	-0.0264224	0.0202106	0.191152		M.HDL.L	-0.0310387	0.0217601	0.153817
M.HDL.P	0.0248265	0.0159452	0.119537		M.HDL.P	-0.036871	0.0202073	0.0681152		M.HDL.P	-0.0419118	0.0217626	0.0541791
M.HDL.PL	0.0256917	0.0159405	0.107086		M.HDL.PL	-0.0393482	0.0202064	0.0515525		M.HDL.PL	-0.0444109	0.0217602	0.041312
M.LDL.C	0.0343384	0.0159629	0.0315142		M.LDL.C	-0.0531636	0.0202001	0.0085181		M.LDL.C	-0.0585867	0.0218231	0.00728585
M.LDL.CE	0.0478506	0.0159528	0.00271775		M.LDL.CE	-0.0452089	0.020204	0.0252888		M.LDL.CE	-0.0497606	0.0218171	0.022603
M.LDL.L	0.0181591	0.0159715	0.255609		M.LDL.L	-0.0589032	0.020197	0.00355614		M.LDL.L	-0.0647834	0.0218196	0.00300171
M.LDL.P	0.0109471	0.0159719	0.493124		M.LDL.P	-0.0600337	0.0201963	0.00296772		M.LDL.P	-0.0659865	0.0218116	0.00249687
M.LDL.PL	0.00721444	0.0159769	0.651609		M.LDL.PL	-0.0653825	0.020193	0.00121201		M.LDL.PL	-0.0719894	0.0218215	0.000977208
M.VLDL.C	-0.205754	0.0156531	8.26376e-39		M.VLDL.C	-0.159935	0.0200883	2.08126e-15		M.VLDL.C	-0.172846	0.0213354	6.80661e-16
M.VLDL.CE	-0.17183	0.015755	2.21787e-27		M.VLDL.CE	-0.133634	0.0201263	3.4721e-11		M.VLDL.CE	-0.144621	0.0214712	1.82085e-11
M.VLDL.FC	-0.24286	0.0155241	7.2461e-54		M.VLDL.FC	-0.192109	0.0200324	1.34543e-21		M.VLDL.FC	-0.206596	0.0211618	2.60045e-22
M.VLDL.L	-0.251992	0.0154921	5.61732e-58		M.VLDL.L	-0.198221	0.0200206	6.66408e-23		M.VLDL.L	-0.213638	0.0211196	8.0735e-24
M.VLDL.P	-0.259527	0.0154617	1.60979e-61		M.VLDL.P	-0.204242	0.0200086	3.14378e-24		M.VLDL.P	-0.219984	0.0210791	3.11813e-25
M.VLDL.PL	-0.227241	0.0155797	3.35928e-47		M.VLDL.PL	-0.182668	0.0200499	1.15653e-19		M.VLDL.PL	-0.196788	0.0212341	2.78918e-20
M.VLDL.TG	-0.273956	0.0154017	1.23811e-68		M.VLDL.TG	-0.214006	0.0199884	1.82056e-26		M.VLDL.TG	-0.230517	0.0210003	1.03791e-27
MUFA	-0.179902	0.0157927	1.09557e-29		MUFA	-0.102514	0.0202091	4.06417e-07		MUFA	-0.1133	0.0215587	1.54007e-07
otPUFA	-0.0600739	0.0159415	0.000166242		otPUFA	-0.0446261	0.0202247	0.0273928		otPUFA	-0.0526198	0.021709	0.0153924
PC	-0.0725519	0.0159211	5.31689e-06		PC	-0.0744383	0.0202083	0.000232415		PC	-0.0821651	0.0216888	0.000153472
Phe	0.00946554	0.0159948	0.554019		Phe	0.0198688	0.0202158	0.325735		Phe	0.0211833	0.0217929	0.331085
Pyr	-0.0850518	0.0159303	9.7693e-08		Pyr	0.0203286	0.0202121	0.314578		Pyr	0.0176721	0.0217932	0.417465
S.HDL.L	0.0906912	0.0159192	1.29111e-08		S.HDL.L	-0.0194231	0.0202121	0.336617		S.HDL.L	-0.0237353	0.0218027	0.276366
S.HDL.P	0.0381018	0.0159561	0.0169823		S.HDL.P	-0.041883	0.0202054	0.0382356		S.HDL.P	-0.0484529	0.021804	0.0263151
S.HDL.TG	-0.0736376	0.0159174	3.82027e-06		S.HDL.TG	-0.0737811	0.0201873	0.000259966		S.HDL.TG	-0.0768878	0.021686	0.000395531
S.LDL.C	-0.0323914	0.0159539	0.0423786		S.LDL.C	-0.0854883	0.0201781	2.30892e-05		S.LDL.C	-0.0943024	0.021769	1.50756e-05
S.LDL.L	-0.0649995	0.0159305	4.57162e-05		S.LDL.L	-0.102849	0.0201621	3.50052e-07		S.LDL.L	-0.113014	0.0217239	2.0488e-07
S.LDL.P	-0.0614286	0.0159425	0.000118111		S.LDL.P	-0.0970653	0.0201678	1.531e-06		S.LDL.P	-0.106983	0.0217382	8.87296e-07
S.VLDL.C	-0.0305574	0.0159434	0.0553444		S.VLDL.C	-0.0474551	0.0202029	0.0188662		S.VLDL.C	-0.0516651	0.0217251	0.017439
S.VLDL.FC	-0.0636284	0.0159115	6.45814e-05		S.VLDL.FC	-0.0703672	0.0201897	0.000495761		S.VLDL.FC	-0.0762267	0.0216793	0.000441892
S.VLDL.L	-0.102945	0.0158703	9.64271e-11		S.VLDL.L	-0.0937558	0.0201709	3.43569e-06		S.VLDL.L	-0.101445	0.0216217	2.78196e-06
S.VLDL.P	-0.123788	0.0158362	6.59088e-15		S.VLDL.P	-0.106804	0.020158	1.21835e-07		S.VLDL.P	-0.115404	0.0215759	9.25972e-08
S.VLDL.PL	-0.0784056	0.0159042	8.50085e-07		S.VLDL.PL	-0.076371	0.0201854	0.00015644		S.VLDL.PL	-0.0823991	0.021668	0.000144812
S.VLDL.TG	-0.173438	0.0157418	6.67022e-28		S.VLDL.TG	-0.138094	0.0201204	7.53445e-12		S.VLDL.TG	-0.148692	0.021452	4.70874e-12
Serum.C	0.0232742	0.0159617	0.144869		Serum.C	-0.0518594	0.0202008	0.0102811		Serum.C	-0.0581502	0.021804	0.00767949
Serum.TG	-0.203499	0.0156895	7.54146e-38		Serum.TG	-0.161081	0.0200865	1.3101e-15		Serum.TG	-0.173906	0.0213831	5.2695e-16
SM	-0.0104239	0.0159716	0.514012		SM	-0.0603992	0.0202261	0.00283824		SM	-0.0650329	0.0217885	0.00285237
Tot.FA	-0.161245	0.0158795	5.51313e-24		Tot.FA	-0.09869	0.0202564	1.13869e-06		Tot.FA	-0.108739	0.0216628	5.3636e-07
TotPG	-0.0815742	0.015924	3.12803e-07		TotPG	-0.0794735	0.0202067	8.50113e-05		TotPG	-0.0879045	0.0216935	5.1547e-05
Tyr	-0.0500168	0.0159099	0.00167801		Tyr	0.000430994	0.0202141	0.98299		Tyr	0.000107009	0.0216954	0.996065
Urea	0.0278187	0.0160075	0.0823002		Urea	-0.00648468	0.0202183	0.748426		Urea	-0.00586621	0.0218098	0.787964
Val	-0.028963	0.0159079	0.0687186		Val	0.045994	0.0202184	0.0229565		Val	0.0509083	0.0217182	0.0191162
VLDL.D	-0.374067	0.0149492	3.9657e-130		VLDL.D	-0.290353	0.0197968	9.98122e-48		VLDL.D	-0.312245	0.0204024	1.1122e-51
XL.HDL.C	-0.157581	0.0157602	2.58486e-23		XL.HDL.C	-0.0875567	0.0201764	1.45556e-05		XL.HDL.C	-0.0984638	0.0215026	4.78447e-06
XL.HDL.CE	-0.140063	0.0157983	1.04764e-18		XL.HDL.CE	-0.0744245	0.0201868	0.000229489		XL.HDL.CE	-0.0845451	0.0215507	8.86273e-05
XL.HDL.FC	-0.139607	0.0157602	1.11955e-18		XL.HDL.FC	-0.0793385	0.0201831	8.5749e-05		XL.HDL.FC	-0.0895806	0.0214938	3.12957e-05
XL.HDL.L	-0.13938	0.0157639	1.29433e-18		XL.HDL.L	-0.0763183	0.0201854	0.000158092		XL.HDL.L	-0.0859649	0.0215019	6.48156e-05
XL.HDL.P	-0.125021	0.0157804	2.85945e-15		XL.HDL.P	-0.0680483	0.0201913	0.000756819		XL.HDL.P	-0.0766949	0.0215198	0.000368848
XL.HDL.PL	-0.0897103	0.0158094	1.47125e-08		XL.HDL.PL	-0.0465805	0.0202033	0.0211742		XL.HDL.PL	-0.0529274	0.0215506	0.0140856
XL.HDL.TG	-0.113429	0.0158527	9.59642e-13		XL.HDL.TG	-0.0914517	0.020173	5.93898e-06		XL.HDL.TG	-0.0983297	0.0215997	5.43361e-06
XL.VLDL.L	-0.367695	0.0149931	2.33748e-125		XL.VLDL.L	-0.264355	0.0198688	1.00244e-39		XL.VLDL.L	-0.284018	0.0204916	7.08158e-43
XL.VLDL.P	-0.344279	0.015102	2.08745e-109		XL.VLDL.P	-0.25748	0.0198867	9.63586e-38		XL.VLDL.P	-0.276682	0.020617	2.37264e-40
XL.VLDL.PL	-0.352539	0.0150795	1.12364e-114		XL.VLDL.PL	-0.253515	0.0198967	1.26616e-36		XL.VLDL.PL	-0.272243	0.0206038	3.43286e-39
XL.VLDL.TG	-0.378833	0.0149188	1.00859e-133		XL.VLDL.TG	-0.277317	0.0198338	1.29253e-43		XL.VLDL.TG	-0.297986	0.0203864	2.16491e-47
XS.VLDL.L	-0.0134297	0.0159758	0.400597		XS.VLDL.L	-0.027991	0.0202101	0.166114		XS.VLDL.L	-0.0299611	0.0217677	0.168761
XS.VLDL.P	-0.0156637	0.0159715	0.326774		XS.VLDL.P	-0.0318001	0.020209	0.115652		XS.VLDL.P	-0.0339918	0.0217625	0.118366
XS.VLDL.PL	0.0501072	0.0159483	0.0016889		XS.VLDL.PL	-0.00687248	0.0202137	0.733878		XS.VLDL.PL	-0.00588506	0.0217553	0.786778
XS.VLDL.TG	-0.0467263	0.0159743	0.0034593		XS.VLDL.TG	-0.0518987	0.0202008	0.0102234		XS.VLDL.TG	-0.0554773	0.021764	0.0108322
XXL.VLDL.L	-0.34914	0.0151241	5.29356e-112		XXL.VLDL.L	-0.234622	0.0199426	1.523e-31		XXL.VLDL.L	-0.252299	0.0206913	1.03532e-33
XXL.VLDL.P	-0.306394	0.0152929	7.03584e-86		XXL.VLDL.P	-0.20476	0.0200076	2.40723e-24		XXL.VLDL.P	-0.222133	0.0208996	4.22123e-26
XXL.VLDL.PL	-0.349405	0.0150931	1.36439e-112		XXL.VLDL.PL	-0.238847	0.0199326	1.20875e-32		XXL.VLDL.PL	-0.256446	0.0206425	6.55153e-35
XXL.VLDL.TG	-0.349517	0.0151239	3.12616e-112		XXL.VLDL.TG	-0.233722	0.0199447	2.5965e-31		XXL.VLDL.TG	-0.251849	0.0206925	1.35269e-33
YFS
Circulating Lp(a) associations					Geneti risk score associations					Instrumental variable estimates
metabolite	beta	se	p_val		metabolite	beta	se	p_val		metabolite	beta	se	p_val
Bis.DB.ratio	0.0340714	0.0192454	0.0768194		Bis.DB.ratio	0.0306764	0.0305384	0.315231		Bis.DB.ratio	0.0416621	0.0285232	0.144273
Bis.FA.ratio	0.0437367	0.0192117	0.022919		Bis.FA.ratio	0.0312541	0.0305405	0.30624		Bis.FA.ratio	0.0396745	0.0284519	0.163342
Alb	-0.021766	0.0192333	0.257905		Alb	-0.0284704	0.0304451	0.349811		Alb	-0.0308628	0.0285074	0.279106
XXL.VLDL.PL	-0.0954921	0.0188833	4.65081e-07		XXL.VLDL.PL	-0.128516	0.0303369	2.35851e-05		XXL.VLDL.PL	-0.122943	0.0280019	1.19006e-05
XXL.VLDL.L	-0.0918713	0.0189	1.25992e-06		XXL.VLDL.L	-0.123803	0.0303451	4.65462e-05		XXL.VLDL.L	-0.119714	0.028027	2.03427e-05
XXL.VLDL.P	-0.0872695	0.0189868	4.57021e-06		XXL.VLDL.P	-0.111819	0.0303646	0.000236038		XXL.VLDL.P	-0.107486	0.0281485	0.00013836
XL.VLDL.PL	-0.0872192	0.0189613	4.49387e-06		XL.VLDL.PL	-0.128373	0.0303371	2.40868e-05		XL.VLDL.PL	-0.118188	0.0281214	2.75322e-05
XL.VLDL.TG	-0.0876243	0.0190287	4.38885e-06		XL.VLDL.TG	-0.129023	0.030336	2.18932e-05		XL.VLDL.TG	-0.117671	0.0282202	3.18018e-05
XL.VLDL.L	-0.0877755	0.0189876	4.02947e-06		XL.VLDL.L	-0.129788	0.0303346	1.95529e-05		XL.VLDL.L	-0.118991	0.0281607	2.4925e-05
XL.VLDL.P	-0.0798371	0.018994	2.74739e-05		XL.VLDL.P	-0.123553	0.0303455	4.82253e-05		XL.VLDL.P	-0.110886	0.02817	8.55876e-05
L.VLDL.C	-0.0764827	0.0190986	6.43969e-05		L.VLDL.C	-0.117124	0.0303562	0.000117187		L.VLDL.C	-0.103898	0.0283207	0.000250271
L.VLDL.FC	-0.0777838	0.0190963	4.81799e-05		L.VLDL.FC	-0.12213	0.0303479	5.89131e-05		L.VLDL.FC	-0.108472	0.028321	0.000132066
L.VLDL.PL	-0.0737562	0.0190793	0.000114298		L.VLDL.PL	-0.112284	0.0303638	0.000222236		L.VLDL.PL	-0.0990051	0.02829	0.000476127
L.VLDL.TG	-0.0765458	0.0191126	6.42995e-05		L.VLDL.TG	-0.111023	0.0303658	0.000261522		L.VLDL.TG	-0.0996021	0.0283372	0.000449787
L.VLDL.CE	-0.0736204	0.0190966	0.000119328		L.VLDL.CE	-0.109122	0.0303687	0.000333192		L.VLDL.CE	-0.0974038	0.0283142	0.000593483
L.VLDL.L	-0.076191	0.019091	6.81982e-05		L.VLDL.L	-0.112781	0.0303631	0.000208344		L.VLDL.L	-0.100255	0.0283061	0.000406554
L.VLDL.P	-0.0727395	0.0191069	0.000144937		L.VLDL.P	-0.112332	0.0303638	0.000220857		L.VLDL.P	-0.0984278	0.0283313	0.000523401
M.VLDL.C	-0.0417343	0.0191647	0.0295483		M.VLDL.C	-0.0926269	0.0303916	0.00233065		M.VLDL.C	-0.0742844	0.0284247	0.00903291
M.VLDL.FC	-0.0492794	0.0191691	0.0102193		M.VLDL.FC	-0.0920117	0.0303924	0.00249257		M.VLDL.FC	-0.0734123	0.0284219	0.00986671
M.VLDL.PL	-0.0460069	0.0191594	0.0164296		M.VLDL.PL	-0.0857137	0.0304001	0.00484921		M.VLDL.PL	-0.0691391	0.0284066	0.0150243
M.VLDL.TG	-0.0578505	0.0191422	0.0025419		M.VLDL.TG	-0.0858573	0.0303999	0.00477833		M.VLDL.TG	-0.0720668	0.0283746	0.0111661
M.VLDL.CE	-0.0327369	0.0191527	0.0875593		M.VLDL.CE	-0.0892775	0.0303958	0.00334398		M.VLDL.CE	-0.072043	0.0284163	0.0113121
M.VLDL.L	-0.0514248	0.0191683	0.00736116		M.VLDL.L	-0.0887193	0.0303965	0.00354744		M.VLDL.L	-0.0720243	0.0284176	0.0113371
M.VLDL.P	-0.0535448	0.0191526	0.00522867		M.VLDL.P	-0.0882822	0.030397	0.00371451		M.VLDL.P	-0.0722236	0.028393	0.0110432
S.VLDL.C	0.0207339	0.0191079	0.27801		S.VLDL.C	-0.0556376	0.0304294	0.0676117		S.VLDL.C	-0.0330531	0.0283762	0.244233
S.VLDL.FC	0.00653152	0.0191781	0.733461		S.VLDL.FC	-0.0574065	0.030428	0.0593307		S.VLDL.FC	-0.0337812	0.0284554	0.235306
S.VLDL.PL	0.00161384	0.0192219	0.933098		S.VLDL.PL	-0.0569837	0.0304283	0.0612295		S.VLDL.PL	-0.0340241	0.0285135	0.232908
S.VLDL.TG	-0.0342552	0.0192371	0.0751171		S.VLDL.TG	-0.0676871	0.0304191	0.0261644		S.VLDL.TG	-0.0480506	0.0285151	0.0921273
S.VLDL.L	-0.00990747	0.0192346	0.606551		S.VLDL.L	-0.0661931	0.0304205	0.0296577		S.VLDL.L	-0.0440631	0.0285303	0.122643
S.VLDL.P	-0.0177787	0.01925	0.355824		S.VLDL.P	-0.0680738	0.0304188	0.0253203		S.VLDL.P	-0.0461242	0.0285461	0.1063
XS.VLDL.PL	0.0622782	0.0191986	0.00119862		XS.VLDL.PL	-0.000349656	0.0304507	0.990839		XS.VLDL.PL	0.0172921	0.0284936	0.544002
XS.VLDL.TG	0.0186053	0.0193204	0.335673		XS.VLDL.TG	-0.0197609	0.030448	0.516397		XS.VLDL.TG	0.000593256	0.0286412	0.983476
XS.VLDL.L	0.0480202	0.0192338	0.0126173		XS.VLDL.L	-0.0119315	0.0304497	0.695209		XS.VLDL.L	0.00801097	0.0285375	0.778956
XS.VLDL.P	0.0429879	0.0192534	0.0256768		XS.VLDL.P	-0.0130357	0.0304495	0.668611		XS.VLDL.P	0.00711293	0.0285604	0.803349
IDL.FC	0.0729756	0.0191951	0.000147991		IDL.FC	0.00843735	0.0304502	0.781737		IDL.FC	0.0238317	0.028496	0.403078
IDL.PL	0.0588411	0.0191375	0.0021362		IDL.PL	-0.00305491	0.0304506	0.920096		IDL.PL	0.0112227	0.0284079	0.692845
IDL.L	0.0660252	0.019124	0.000567065		IDL.L	-0.000108687	0.0304507	0.997152		IDL.L	0.0156262	0.0283932	0.58214
IDL.P	0.0635821	0.0191307	0.000904864		IDL.P	0.000798842	0.0304507	0.979073		IDL.P	0.016302	0.0283972	0.565985
L.LDL.C	0.0580606	0.019096	0.00239295		L.LDL.C	-0.0129782	0.0304495	0.669985		L.LDL.C	0.00309031	0.0283611	0.913243
L.LDL.FC	0.0660743	0.0190933	0.000550331		L.LDL.FC	-4.52236e-05	0.0304507	0.998815		L.LDL.FC	0.0139014	0.0283513	0.623955
L.LDL.PL	0.0535144	0.0190543	0.0050256		L.LDL.PL	-0.0108158	0.0304499	0.72247		L.LDL.PL	0.00466978	0.0282871	0.868894
L.LDL.CE	0.0552544	0.0190912	0.00384222		L.LDL.CE	-0.0165764	0.0304488	0.586216		L.LDL.CE	0.000598363	0.0283534	0.983165
L.LDL.L	0.0576218	0.0190905	0.00257379		L.LDL.L	-0.0104495	0.0304499	0.731501		L.LDL.L	0.00505084	0.0283479	0.858605
L.LDL.P	0.0567935	0.0190764	0.00294444		L.LDL.P	-0.00883695	0.0304501	0.77168		L.LDL.P	0.00628023	0.028323	0.824542
M.LDL.C	0.0410402	0.0190667	0.0314813		M.LDL.C	-0.0272339	0.0304456	0.371138		M.LDL.C	-0.0113197	0.0283123	0.689336
M.LDL.PL	0.0331746	0.0190374	0.0815584		M.LDL.PL	-0.0336089	0.0304429	0.269705		M.LDL.PL	-0.014686	0.0282602	0.603352
M.LDL.CE	0.0434774	0.0190814	0.0228011		M.LDL.CE	-0.0278154	0.0304453	0.36101		M.LDL.CE	-0.0108633	0.0283382	0.701504
M.LDL.L	0.0386593	0.0190629	0.0426942		M.LDL.L	-0.0272406	0.0304456	0.371021		M.LDL.L	-0.0115958	0.0283025	0.682064
M.LDL.P	0.0382082	0.019056	0.0450934		M.LDL.P	-0.0262907	0.0304459	0.387937		M.LDL.P	-0.0111422	0.0282906	0.693735
S.LDL.C	0.0227818	0.0190755	0.232504		S.LDL.C	-0.0420365	0.0304385	0.167399		S.LDL.C	-0.0280769	0.0283223	0.321642
S.LDL.L	0.0136381	0.0190609	0.474382		S.LDL.L	-0.0464893	0.0304358	0.12678		S.LDL.L	-0.0338975	0.0282943	0.231047
S.LDL.P	0.0145248	0.0190748	0.446469		S.LDL.P	-0.0469403	0.0304355	0.123136		S.LDL.P	-0.0334229	0.0283157	0.237995
XL.HDL.C	-0.0337957	0.0192055	0.0786144		XL.HDL.C	-0.02716	0.0304456	0.372438		XL.HDL.C	-0.0370659	0.0284648	0.193009
XL.HDL.FC	-0.0361912	0.019245	0.0601789		XL.HDL.FC	-0.0215677	0.0304475	0.478793		XL.HDL.FC	-0.0314824	0.0285235	0.269841
XL.HDL.PL	-0.0339451	0.0191371	0.0762511		XL.HDL.PL	-0.019443	0.0304481	0.523169		XL.HDL.PL	-0.0291998	0.0283635	0.303378
XL.HDL.TG	-0.049765	0.0190058	0.00890121		XL.HDL.TG	-0.054923	0.0304299	0.0712162		XL.HDL.TG	-0.0525076	0.0281688	0.0624638
XL.HDL.CE	-0.0269539	0.0192046	0.16062		XL.HDL.CE	-0.0204887	0.0304478	0.501068		XL.HDL.CE	-0.0292238	0.0284634	0.304678
XL.HDL.L	-0.0354611	0.0191925	0.0648013		XL.HDL.L	-0.0234558	0.0304469	0.441149		XL.HDL.L	-0.0336424	0.0284454	0.237068
XL.HDL.P	-0.0345859	0.0191865	0.0715998		XL.HDL.P	-0.0216011	0.0304475	0.478112		XL.HDL.P	-0.031237	0.0284366	0.272128
L.HDL.C	-0.0198123	0.0190407	0.298221		L.HDL.C	-0.0148437	0.0304491	0.625955		L.HDL.C	-0.0156052	0.0282206	0.580346
L.HDL.FC	-0.00786247	0.0190494	0.679841		L.HDL.FC	-0.0036373	0.0304506	0.904929		L.HDL.FC	-0.00618124	0.0282333	0.826723
L.HDL.PL	0.00173496	0.0190439	0.92742		L.HDL.PL	-0.00511021	0.0304505	0.866739		L.HDL.PL	-0.00477656	0.0282259	0.865636
L.HDL.CE	-0.0223214	0.0190413	0.241233		L.HDL.CE	-0.0169526	0.0304487	0.577743		L.HDL.CE	-0.0177286	0.0282217	0.529952
L.HDL.L	-0.00943664	0.0190285	0.620004		L.HDL.L	-0.0105257	0.0304499	0.72962		L.HDL.L	-0.0101024	0.0282022	0.720221
L.HDL.P	-0.00709243	0.0190395	0.709552		L.HDL.P	-0.00984324	0.03045	0.746527		L.HDL.P	-0.00953712	0.0282186	0.735419
M.HDL.C	-0.00784752	0.0191347	0.681762		M.HDL.C	-0.0491916	0.030434	0.106154		M.HDL.C	-0.0358271	0.0283748	0.206867
M.HDL.FC	0.0126677	0.0191885	0.50922		M.HDL.FC	-0.0335506	0.0304429	0.270536		M.HDL.FC	-0.0183984	0.0284581	0.518025
M.HDL.PL	0.0013602	0.0191625	0.943419		M.HDL.PL	-0.0348237	0.0304423	0.25277		M.HDL.PL	-0.0214199	0.0284109	0.450978
M.HDL.CE	-0.0120512	0.019126	0.528703		M.HDL.CE	-0.0520755	0.030432	0.0871725		M.HDL.CE	-0.0389613	0.0283608	0.169668
M.HDL.L	-0.00503295	0.0191639	0.792866		M.HDL.L	-0.0442368	0.0304372	0.14625		M.HDL.L	-0.0302275	0.0284152	0.287558
M.HDL.P	-0.00421153	0.0191659	0.826096		M.HDL.P	-0.0418738	0.0304386	0.16905		M.HDL.P	-0.0285474	0.0284174	0.315224
S.HDL.TG	-0.00389164	0.0188606	0.836549		S.HDL.TG	-0.0158548	0.0304489	0.602624		S.HDL.TG	-0.0102504	0.0279541	0.713892
S.HDL.L	0.0273849	0.0191155	0.152127		S.HDL.L	-0.0256486	0.0304461	0.399634		S.HDL.L	-0.00921335	0.0283572	0.745288
S.HDL.P	0.00874609	0.0192002	0.648784		S.HDL.P	-0.0392584	0.0304401	0.197281		S.HDL.P	-0.0219173	0.0284749	0.441567
XXL.VLDL.TG	-0.0897807	0.0189217	2.23522e-06		XXL.VLDL.TG	-0.122592	0.0303471	5.52185e-05		XXL.VLDL.TG	-0.119193	0.028061	2.2602e-05
IDL.TG	0.0523343	0.0191417	0.00631144		IDL.TG	0.0162423	0.0304489	0.593787		IDL.TG	0.02672	0.0283827	0.346605
IDL.C	0.0683877	0.0190844	0.000347259		IDL.C	-0.00144346	0.0304507	0.962196		IDL.C	0.0161215	0.0283383	0.569491
LDL.C	0.0450313	0.0190902	0.0184269		LDL.C	-0.0245507	0.0304465	0.420119		LDL.C	-0.00863592	0.0283498	0.760687
HDL.C	-0.00330568	0.0191642	0.863068		HDL.C	-0.0266647	0.0304458	0.381222		HDL.C	-0.0203332	0.0284089	0.474241
Serum.TG	-0.0425183	0.0191655	0.0266344		Serum.TG	-0.0784074	0.0304084	0.00998296		Serum.TG	-0.0624859	0.028413	0.0279785
Serum.C	0.0356732	0.0191839	0.0630992		Serum.C	-0.0429831	0.030438	0.158035		Serum.C	-0.0236055	0.0285008	0.407634
VLDL.D	-0.0873166	0.0191287	5.30815e-06		VLDL.D	-0.115568	0.0303587	0.000144346		VLDL.D	-0.0995973	0.0283537	0.000453521
LDL.D	0.079672	0.0188582	2.49952e-05		LDL.D	0.102442	0.0303784	0.000757626		LDL.D	0.10227	0.0279598	0.00026106
HDL.D	-0.0243306	0.0190088	0.200706		HDL.D	-0.0162444	0.0304489	0.59374		HDL.D	-0.0212404	0.0281731	0.450984
ApoA1	-0.0176623	0.0192913	0.360013		ApoA1	-0.0706741	0.0308073	0.0218752		ApoA1	-0.0475373	0.0285142	0.0956479
ApoB	0.0107827	0.0192968	0.576374		ApoB	-0.0492731	0.0308252	0.110075		ApoB	-0.0288341	0.0285357	0.312403
bOHBut	0.0212183	0.0192533	0.270569		bOHBut	-0.0110796	0.0306229	0.717528		bOHBut	-0.0110259	0.0285357	0.69925
Ace	-0.0109542	0.0192246	0.568876		Ace	-0.0385918	0.0304448	0.205064		Ace	-0.029943	0.0285058	0.293654
AcAce	0.0054333	0.0191798	0.77699		AcAce	-0.0253841	0.0304462	0.404513		AcAce	-0.018335	0.0284375	0.519165
Ala	-0.0373923	0.0191641	0.0511769		Ala	-0.0465744	0.0304357	0.126087		Ala	-0.0437148	0.0284039	0.123953
Cit	-0.00837502	0.0190605	0.660425		Cit	-0.0120985	0.0304597	0.691259		Cit	-0.0015987	0.0282573	0.954888
Crea	0.00122949	0.0191787	0.948891		Crea	-0.0115859	0.0304499	0.703615		Crea	-0.00270815	0.0284251	0.924107
Glc	-0.0103313	0.0190966	0.588568		Glc	-0.0280389	0.0304453	0.357164		Glc	0.00222288	0.0283062	0.937414
Gln	0.0250853	0.0192679	0.193093		Gln	0.0028385	0.0304515	0.925742		Gln	0.018958	0.0285555	0.506832
Glol	-0.00200955	0.019063	0.916056		Glol	-0.00896941	0.0306821	0.770057		Glol	-0.0156396	0.0282613	0.580057
Gly	-0.0051909	0.0191446	0.78631		Gly	-0.00346307	0.0304506	0.909463		Gly	0.00741848	0.0283774	0.793794
Gp	-0.00123331	0.0194889	0.949548		Gp	-0.0557692	0.0304293	0.0669642		Gp	-0.0401565	0.0289136	0.165035
His	-0.00705715	0.0191966	0.713192		His	-0.0099918	0.03045	0.742836		His	-0.00938377	0.0284515	0.741573
Ile	-0.0369694	0.0191601	0.0538114		Ile	-0.0805643	0.0304136	0.00812742		Ile	-0.0484399	0.0284044	0.088282
Lac	-0.00879394	0.0188266	0.640479		Lac	-0.0166235	0.0304497	0.585163		Lac	-0.0308851	0.0279035	0.268491
Leu	-0.0133073	0.0192233	0.48886		Leu	-0.0609491	0.0304251	0.0452634		Leu	-0.0390771	0.0285038	0.170546
Phe	0.0374654	0.0193714	0.0532476		Phe	0.00321124	0.0304583	0.916043		Phe	0.00465527	0.0287357	0.87132
Pyr	-0.0348358	0.0189433	0.0660715		Pyr	-0.0681835	0.030423	0.0251059		Pyr	-0.0659227	0.0281003	0.0190751
Tyr	-0.0276926	0.0193074	0.151644		Tyr	-0.0386361	0.0304404	0.20448		Tyr	-0.0246133	0.0286158	0.389821
Urea	0.00988036	0.0187521	0.598327		Urea	0.0176097	0.0304726	0.563395		Urea	0.0155997	0.0278084	0.574882
Val	0.0418342	0.0191711	0.0292149		Val	0.00530243	0.0304505	0.861776		Val	0.0218408	0.0284213	0.442302
Est.C	0.0420103	0.019246	0.0291673		Est.C	-0.0393161	0.0306526	0.199745		Est.C	-0.0201739	0.0286075	0.480771
Free.C	0.0104896	0.0193483	0.58778		Free.C	-0.0647244	0.0306344	0.0347221		Free.C	-0.0428064	0.028739	0.136518
FAw3	-0.0507811	0.0191961	0.0082242		FAw3	-0.0882005	0.0304836	0.00384593		FAw3	-0.0788986	0.0284678	0.00563192
FAw6	0.00861276	0.019237	0.654406		FAw6	-0.0494249	0.0305228	0.10552		FAw6	-0.0243479	0.0285135	0.393259
FAw79S	-0.0438963	0.0191528	0.0220159		FAw79S	-0.0915332	0.0304818	0.00270226		FAw79S	-0.0801883	0.0283933	0.00478745
Tot.FA	-0.0342345	0.0191622	0.0741612		Tot.FA	-0.0889568	0.030485	0.00355537		Tot.FA	-0.0725144	0.0284102	0.0107726
LA	0.00543857	0.019239	0.777448		LA	-0.0437103	0.0305317	0.15238		LA	-0.0230183	0.0285284	0.419847
otPUFA	-0.0217006	0.01931	0.261233		otPUFA	-0.080606	0.0304924	0.00825988		otPUFA	-0.0601317	0.0286499	0.0359566
DHA	-0.0367398	0.0192088	0.0559364		DHA	-0.0597391	0.0305202	0.0504222		DHA	-0.0524241	0.0284727	0.0657407
MUFA	-0.040001	0.0192425	0.0377663		MUFA	-0.0890271	0.0304913	0.00353612		MUFA	-0.0799748	0.0285267	0.00510441
TotPG	-0.0174342	0.0192056	0.364112		TotPG	-0.0664906	0.030514	0.0294284		TotPG	-0.0502657	0.0284778	0.0777041
PC	-0.0159546	0.0192137	0.406427		PC	-0.0676843	0.0305062	0.0266009		PC	-0.0486255	0.0284949	0.0880786
SM	0.00681443	0.0194142	0.725624		SM	-0.0221018	0.0307055	0.47172		SM	-0.017351	0.0288415	0.54751
CH2.in.FA	-0.0647243	0.0191773	0.000752274		CH2.in.FA	-0.0627174	0.0305125	0.039943		CH2.in.FA	-0.0768611	0.0284068	0.00687389
CH2.DB.ratio	-0.0577577	0.0191331	0.00257074		CH2.DB.ratio	-0.044881	0.0305255	0.141619		CH2.DB.ratio	-0.0542235	0.0283482	0.0559225
DB.in.FA	0.0492585	0.0191575	0.0102062		DB.in.FA	0.0335193	0.0305319	0.272383		DB.in.FA	0.0397687	0.0283764	0.16123
FALen	0.0104969	0.0192218	0.585063		FALen	-0.0123386	0.0305462	0.686298		FALen	-0.0187616	0.0284831	0.510171
beta	Effect estimate
se	Starndard error
p_val	P-value
