# Supplementary material for: Genome-wide study for circulating metabolites identifies 62 loci and reveals novel systemic effects of LPA
Source: Nat Commun. 2016 Mar 23;7:11122. doi: 10.1038/ncomms11122 (PMC4814583; doi:10.1038/ncomms11122)
Supplement: Supplementary Data 2 — Reverse genetics analyses for ICD categories, below this table are presented the three digit accuracy codes. [file ncomms11122-s3.xlsx]

## Sheet: GRS_LPA_ICD10_categ
Supplementary Data 2. Reverse genetics analyses for ICD categories, below this table are presented the three digit accuracy codes.
ICD	beta	se	OR	CI95low	CI95high	P	n_events	n_total	follow_up_years
ICDCoD I20 I25 Ischaemic heart diseases	0.223762	0.0386111	1.25077	1.15961	1.3491	6.82149e-09	1634	17496	417343
ICDCoD Z80 Z99 Persons with potential health hazards related to family and personal history and certain conditions influencing health status	0.26279	0.0696373	1.30055	1.13462	1.49075	0.000160849	347	17496	431918
ICDCoD I00 I99 Diseases of the circulatory system	0.0921656	0.0260532	1.09655	1.04196	1.154	0.000403803	4862	17496	374168
ICDCoD H80 H83 Diseases of inner ear	-0.472123	0.134355	0.623677	0.479286	0.811568	0.000441424	191	17496	432566
ICDCoD H60 H95 Diseases of the ear and mastoid process	-0.218321	0.080353	0.803868	0.686731	0.940984	0.00658725	411	17496	429415
ICDCoD M95 M99 Other disorders of the musculoskeletal system and connective tissue	0.366146	0.138002	1.44217	1.10039	1.8901	0.0079733	70	17496	433598
ICDCoD R00 R99 Symptoms signs and abnormal clinical and laboratory findings not elsewhere classified	0.0681235	0.0263936	1.0705	1.01653	1.12733	0.00984966	3743	17496	386377
ICDCoD M50 M54 Other dorsopathies	0.101279	0.0407553	1.10658	1.02163	1.19861	0.0129537	1215	17496	417522
ICDCoD Z30 Z39 Persons encountering health services in circumstances related to reproduction	-0.0965403	0.0406729	0.907973	0.838401	0.983319	0.0176165	1638	17496	410001
ICDCoD I30 I52 Other forms of heart disease	0.0948005	0.0405403	1.09944	1.01546	1.19036	0.0193651	1413	17496	420540
ICDCoD S80 S89 Injuries to the knee and lower leg	-0.099884	0.0429373	0.904942	0.831902	0.984396	0.0200037	1314	17496	418657
ICDCoD M00 M99 Diseases of the musculoskeletal system and connective tissue	0.0516214	0.023759	1.05298	1.00507	1.10317	0.0298019	5214	17496	366187
ICDCoD I05 I09 Chronic rheumatic heart diseases	0.496435	0.241456	1.64285	1.02345	2.63712	0.0397821	19	17496	434446
ICDCoD E70 E90 Metabolic disorders	0.121654	0.0597668	1.12936	1.00452	1.26972	0.0418025	543	17496	430452
ICDCoD L80 L99 Other disorders of the skin and subcutaneous tissue	0.217528	0.108884	1.243	1.00412	1.5387	0.0457388	136	17496	432962
ICDCoD Q00 Q99 Congenital malformations deformations and chromosomal abnormalities	0.166251	0.0850947	1.18087	0.999465	1.3952	0.0507352	236	17496	431393
ICDCoD F20 F29 Schizophrenia schizotypal and delusional disorders	-0.280446	0.146418	0.755446	0.566983	1.00655	0.0554435	130	17496	432894
ICDCoD R00 R09 Symptoms and signs involving the circulatory and respiratory systems	0.07676	0.0401613	1.07978	0.998046	1.16821	0.0559669	1334	17496	418013
ICDCoD T51 T65 Toxic effects of substances chiefly nonmedicinal as to source	0.353381	0.185402	1.42387	0.990043	2.04781	0.0566468	40	17496	434035
ICDCoD M60 M63 Disorders of muscles	0.342809	0.180775	1.4089	0.988556	2.00798	0.0579161	42	17496	433996
ICDCoD V01 Y99 External causes of morbidity and mortality	-0.269659	0.143712	0.76364	0.57618	1.01209	0.0606025	139	17496	433689
ICDCoD W00 W19 Falls	-0.626854	0.339661	0.53427	0.274559	1.03965	0.0649605	36	17496	434524
ICDCoD E00 E07 Disorders of thyroid gland	-0.167078	0.0921344	0.846134	0.706338	1.0136	0.0697675	298	17496	431036
ICDCoD N00 N99 Diseases of the genitourinary system	0.0479876	0.0267043	1.04916	0.995657	1.10553	0.0723356	3924	17496	381485
ICDCoD A00 A09 Intestinal infectious diseases	0.105412	0.0591403	1.11117	0.989552	1.24773	0.0746829	537	17496	428277
ICDCoD B99 B99 Other infectious diseases	-0.890191	0.512296	0.410577	0.150425	1.12065	0.0822724	18	17496	434616
ICDCoD R80 R82 Abnormal findings on examination of urine without diagnosis	0.449991	0.27157	1.5683	0.921009	2.6705	0.0975191	17	17496	434446
ICDCoD R10 R19 Symptoms and signs involving the digestive system and abdomen	0.0659837	0.0403181	1.06821	0.987045	1.15605	0.101719	1291	17496	417122
ICDCoD I70 I79 Diseases of arteries arterioles and capillaries	0.11899	0.0744788	1.12636	0.973372	1.30339	0.110125	347	17496	431247
ICDCoD D80 D89 Certain disorders involving the immune mechanism	0.256653	0.164071	1.2926	0.937137	1.78288	0.117752	55	17496	433902
ICDCoD Z40 Z54 Persons encountering health services for specific procedures and health care	0.149335	0.0984682	1.16106	0.957277	1.40823	0.129372	183	17496	433148
ICDCoD K00 K14 Diseases of oral cavity salivary glands and jaws	0.117111	0.0777117	1.12424	0.965409	1.30921	0.131812	300	17496	431583
ICDCoD T20 T25 Burns and corrosions of external body surface specified by site	-0.340777	0.22774	0.711218	0.455141	1.11137	0.134565	57	17496	433957
ICDCoD K35 K38 Diseases of appendix	0.0859072	0.0574934	1.08971	0.973576	1.21969	0.135121	582	17496	426124
ICDCoD Z55 Z65 Persons with potential health hazards related to socioeconomic and psychosocial circumstances	0.26235	0.18008	1.29998	0.913378	1.85022	0.145155	48	17496	434046
ICDCoD I10 I15 Hypertensive diseases	0.0578249	0.0400139	1.05953	0.979608	1.14597	0.148424	1491	17496	421399
ICDCoD I95 I99 Other and unspecified disorders of the circulatory system	0.250097	0.173276	1.28415	0.914366	1.80348	0.148924	52	17496	434235
ICDCoD M40 M43 Deforming dorsopathies	0.197838	0.138076	1.21877	0.929794	1.59754	0.151911	87	17496	433565
ICDCoD C00 C14 Malignant neoplasms of lip oral cavity and pharynx	-0.42456	0.300536	0.654057	0.362906	1.17879	0.157751	36	17496	434367
ICDCoD B95 B97 Bacterial viral and other infectious agents	-0.969067	0.686068	0.379437	0.0988887	1.4559	0.157805	11	17496	434563
ICDCoD E15 E16 Other disorders of glucose regulation and pancreatic internal secretion	0.315666	0.22419	1.37117	0.883603	2.12778	0.159123	29	17496	434363
ICDCoD R50 R69 General symptoms and signs	0.0680606	0.0486658	1.07043	0.973045	1.17756	0.161954	866	17496	425513
ICDCoD C50 C50 Malignant neoplasm of breast	-0.123436	0.0882932	0.883878	0.743423	1.05087	0.162106	313	17496	431485
ICDCoD M15 M19 Arthrosis	0.0541825	0.038823	1.05568	0.978328	1.13914	0.162826	1503	17496	419250
ICDCoD A15 A19 Tuberculosis	0.262468	0.189121	1.30014	0.89744	1.88353	0.165188	41	17496	434132
ICDCoD R20 R23 Symptoms and signs involving the skin and subcutaneous tissue	0.191711	0.138554	1.21132	0.923251	1.58927	0.166464	85	17496	433809
ICDCoD N80 N98 Noninflammatory disorders of female genital tract	0.0466165	0.0343374	1.04772	0.979528	1.12066	0.174589	2220	17496	402625
ICDCoD R90 R94 Abnormal findings on diagnostic imaging and in function studies without diagnosis	0.137377	0.101234	1.14726	0.940784	1.39905	0.174773	173	17496	433002
ICDCoD A20 A28 Certain zoonotic bacterial diseases	-0.824474	0.621221	0.438465	0.12976	1.48159	0.184448	11	17496	434591
ICDCoD O20 O29 Other maternal disorders predominantly related to pregnancy	-0.103489	0.0783648	0.901686	0.773303	1.05138	0.186633	394	17496	428683
ICDCoD C64 C68 Malignant neoplasm of urinary tract	-0.211554	0.16104	0.809326	0.59026	1.1097	0.188958	104	17496	433686
ICDCoD G90 G99 Other disorders of the nervous system	-0.210371	0.160511	0.810283	0.591572	1.10986	0.18998	102	17496	433702
ICDCoD B90 B94 Sequelae of infectious and parasitic diseases	-0.459862	0.351277	0.631371	0.317155	1.25689	0.190495	27	17496	434312
ICDCoD Z70 Z76 Persons encountering health services in other circumstances	-0.186795	0.142851	0.829614	0.627016	1.09767	0.191001	128	17496	433570
ICDCoD C51 C58 Malignant neoplasms of female genital organs	-0.200664	0.156867	0.818187	0.601623	1.11271	0.200828	108	17496	433498
ICDCoD K70 K77 Diseases of liver	0.129087	0.101471	1.13779	0.932585	1.38815	0.203315	174	17496	432965
ICDCoD D10 D36 Benign neoplasms	-0.0483087	0.0382709	0.95284	0.883981	1.02706	0.206848	1672	17496	411818
ICDCoD E00 E90 Endocrine nutritional and metabolic diseases	0.0481291	0.0383865	1.04931	0.973256	1.1313	0.209914	1554	17496	418935
ICDCoD A90 A99 Arthropod.borne viral fevers and viral haemorrhagic fevers	-0.218963	0.174865	0.803352	0.57024	1.13176	0.210502	87	17496	433477
ICDCoD A50 A64 Infections with a predominantly sexual mode of transmission	-0.362172	0.290731	0.696162	0.393764	1.23079	0.212863	36	17496	434213
ICDCoD H10 H13 Disorders of conjunctiva	0.294165	0.236572	1.34201	0.844073	2.13368	0.213703	26	17496	434406
ICDCoD G35 G37 Demyelinating diseases of the central nervous system	-0.385449	0.315857	0.680145	0.366217	1.26318	0.222342	30	17496	434342
ICDCoD K00 K93 Diseases of the digestive system	0.0306186	0.0255521	1.03109	0.980725	1.08405	0.230808	4164	17496	382376
ICDCoD Q20 Q28 Congenital malformations of the circulatory system	0.232702	0.200443	1.26201	0.852002	1.86931	0.245667	38	17496	434213
ICDCoD N40 N51 Diseases of male genital organs	0.0672823	0.0593981	1.0696	0.95205	1.20166	0.257326	619	17496	427727
ICDCoD F30 F39 Mood .affective. disorders	-0.0758631	0.0671849	0.926943	0.812576	1.05741	0.258826	508	17496	428467
ICDCoD Q65 Q79 Congenital malformations and deformations of the musculoskeletal system	0.221792	0.197812	1.24831	0.847115	1.83952	0.262191	41	17496	434020
ICDCoD G20 G26 Extrapyramidal and movement disorders	0.149025	0.133212	1.1607	0.89398	1.507	0.263268	102	17496	433844
ICDCoD C43 C44 Melanoma and other malignant neoplasms of skin	-0.136817	0.122535	0.87213	0.685925	1.10888	0.264187	163	17496	433211
ICDCoD H65 H75 Diseases of middle ear and mastoid	-0.152196	0.138714	0.85882	0.654375	1.12714	0.272556	126	17496	432783
ICDCoD T66 T78 Other and unspecified effects of external causes	-0.215246	0.198144	0.806343	0.546835	1.189	0.27734	67	17496	433896
ICDCoD S70 S79 Injuries to the hip and thigh	0.0863357	0.0797961	1.09017	0.932333	1.27473	0.279273	300	17496	431777
ICDCoD R40 R46 Symptoms and signs involving cognition perception emotional state and behaviour	0.0699217	0.0650508	1.07242	0.944048	1.21826	0.282429	490	17496	429317
ICDCoD N99 N99 Other disorders of the genito.urinary system	-0.225143	0.212578	0.798402	0.526347	1.21108	0.28955	58	17496	434176
ICDCoD F60 F69 Disorders of adult personality and behaviour	0.126388	0.119499	1.13472	0.897781	1.4342	0.290214	125	17496	432842
ICDCoD R83 R89 Abnormal findings on examination of other body fluids substances and tissues without diagnosis	0.16404	0.158705	1.17826	0.863275	1.60818	0.301317	68	17496	433951
ICDCoD N30 N39 Other diseases of the urinary system	-0.0634612	0.0619919	0.938511	0.831133	1.05976	0.305976	617	17496	427978
ICDCoD F40 F48 Neurotic stress.related and somatoform disorders	0.0899148	0.0895157	1.09408	0.91802	1.30391	0.315158	233	17496	431410
ICDCoD S40 S49 Injuries to the shoulder and upper arm	0.060651	0.0605991	1.06253	0.943534	1.19653	0.316896	543	17496	428918
ICDCoD B25 B34 Other viral diseases	0.185956	0.18761	1.20437	0.833803	1.73963	0.321594	47	17496	434047
ICDCoD C00 D48 Neoplasms	-0.0295367	0.0298686	0.970895	0.915688	1.02943	0.322719	3028	17496	398519
ICDCoD J85 J86 Suppurative and necrotic conditions of lower respiratory tract	0.285039	0.30015	1.32981	0.73841	2.39488	0.342288	16	17496	434541
ICDCoD G40 G47 Episodic and paroxysmal disorders	0.0420405	0.0442889	1.04294	0.956221	1.13752	0.342503	1088	17496	422930
ICDCoD G70 G73 Diseases of myoneural junction and muscle	0.199887	0.211688	1.22126	0.806524	1.84928	0.345042	36	17496	434396
ICDCoD J80 J84 Other respiratory diseases principally affecting the interstitium	0.1509	0.16085	1.16288	0.848431	1.59387	0.348174	68	17496	434160
ICDCoD T15 T19 Effects of foreign body entering through natural orifice	-0.221793	0.237991	0.801081	0.502452	1.2772	0.351368	47	17496	434035
ICDCoD E65 E68 Obesity and other hyperalimentation	0.113051	0.122324	1.11969	0.880994	1.42306	0.355388	124	17496	433284
ICDCoD C30 C39 Malignant neoplasm of respiratory and intrathoracic organs	-0.126008	0.138793	0.881608	0.671633	1.15723	0.363942	124	17496	433708
ICDCoD G10 G13 Systemic atrophies primarily affecting the central nervous system	-0.376216	0.415866	0.686454	0.303822	1.55097	0.365647	18	17496	434511
ICDCoD E10 E14 Diabetes mellitus	0.050979	0.0564159	1.0523	0.942145	1.17534	0.366193	674	17496	427873
ICDCoD S90 S99 Injuries to the ankle and foot	0.0749626	0.0842962	1.07784	0.913695	1.27148	0.373855	271	17496	430458
ICDCoD R70 R79 Abnormal findings on examination of blood without diagnosis	0.148713	0.167726	1.16034	0.835245	1.61197	0.375272	61	17496	434082
ICDCoD L00 L08 Infections of the skin and subcutaneous tissue	0.0783959	0.0886214	1.08155	0.909098	1.28672	0.376364	242	17496	431684
ICDCoD C60 C63 Malignant neoplasms of male genital organs	-0.0956064	0.113936	0.908822	0.726933	1.13622	0.4014	181	17496	433221
ICDCoD C69 C72 Malignant neoplasms of eye brain and other parts of central nervous system	-0.21371	0.255789	0.807582	0.489164	1.33327	0.40344	40	17496	434354
ICDCoD H90 H95 Other disorders of ear	0.125175	0.150812	1.13335	0.843314	1.52313	0.406533	77	17496	433751
ICDCoD W75 W84 Other accidental threats to breathing	-0.460669	0.565158	0.630862	0.208383	1.90988	0.415006	11	17496	434649
ICDCoD L00 L99 Diseases of the skin and subcutaneous tissue	0.0429541	0.0532003	1.04389	0.940524	1.15862	0.419435	719	17496	424978
ICDCoD Z00 Z13 Persons encountering health services for examination and investigation	0.0536588	0.0665969	1.05512	0.926009	1.20224	0.420401	450	17496	428234
ICDCoD T90 T98 Sequelae of injuries of poisoning and of other consequences of external causes	-0.0729464	0.0915626	0.929651	0.776927	1.1124	0.425635	268	17496	430406
ICDCoD K50 K52 Non.infective enteritis and colitis	0.084923	0.109725	1.08863	0.877973	1.34984	0.438955	155	17496	432777
ICDCoD H25 H28 Disorders of lens	0.0334065	0.0436644	1.03397	0.949162	1.12636	0.444227	1393	17496	424277
ICDCoD S50 S59 Injuries to the elbow and forearm	0.0598313	0.0788632	1.06166	0.909609	1.23912	0.448049	316	17496	431135
ICDCoD S00 S09 Injuries to the head	-0.0451704	0.0604089	0.955835	0.849105	1.07598	0.454615	621	17496	426554
ICDCoD M65 M68 Disorders of synovium and tendon	-0.0560971	0.0768205	0.945447	0.813292	1.09908	0.465246	376	17496	429996
ICDCoD I60 I69 Cerebrovascular diseases	0.0379591	0.0520371	1.03869	0.937974	1.15022	0.465718	826	17496	426936
ICDCoD M86 M90 Other osteopathies	0.139849	0.192932	1.1501	0.787968	1.67866	0.468536	46	17496	434255
ICDCoD E50 E64 Other nutritional deficiencies	-0.367097	0.508544	0.692742	0.255676	1.87695	0.470381	12	17496	434599
ICDCoD A65 A69 Other spirochaetal diseases	-0.296219	0.425481	0.743625	0.322981	1.7121	0.486305	16	17496	434572
ICDCoD J30 J39 Other diseases of upper respiratory tract	0.0288464	0.0414617	1.02927	0.948932	1.1164	0.486594	1237	17496	416636
ICDCoD K90 K93 Other diseases of the digestive system	-0.0811459	0.116919	0.922059	0.733221	1.15953	0.487661	169	17496	432826
ICDCoD B35 B49 Mycoses	-0.199162	0.291526	0.819417	0.462757	1.45097	0.494499	30	17496	434335
ICDCoD D50 D89 Diseases of the blood and blood.forming organs and certain disorders involving the immune mechanism	0.0504008	0.0738654	1.05169	0.909941	1.21553	0.495028	365	17496	430925
ICDCoD T29 T32 Burns and corrosions of multiple and unspecified body regions	-0.298905	0.44274	0.74163	0.311401	1.76626	0.499596	15	17496	434583
ICDCoD A80 A89 Viral diseases of the central nervous system	0.144073	0.214878	1.15497	0.757988	1.75986	0.502547	37	17496	434257
ICDCoD H00 H59 Diseases of the eye and adnexa	0.0249748	0.037282	1.02529	0.953041	1.10302	0.502927	1886	17496	417883
ICDCoD D00 D09 In situ neoplasms	0.112399	0.169293	1.11896	0.802988	1.55926	0.506733	63	17496	434086
ICDCoD Q80 Q89 Other congenital malformations	0.178459	0.271533	1.19537	0.702054	2.03534	0.511035	22	17496	434425
ICDCoD T08 T14 Injuries to unspecified part of trunk limb or body region	0.171224	0.261897	1.18676	0.710281	1.98286	0.513252	25	17496	434350
ICDCoD R25 R29 Symptoms and signs involving the nervous and musculoskeletal systems	-0.0922448	0.141174	0.911882	0.691463	1.20256	0.513492	115	17496	433036
ICDCoD C15 C26 Malignant neoplasms of digestive organs	0.0560402	0.0858585	1.05764	0.893828	1.25148	0.513947	273	17496	432385
ICDCoD F00 F09 Organic including symptomatic mental disorders	0.0642724	0.0987176	1.06638	0.878786	1.29403	0.515	218	17496	433407
ICDCoD N70 N77 Inflammatory diseases of female pelvic organs	0.0569382	0.0875732	1.05859	0.891629	1.25682	0.515577	254	17496	430536
ICDCoD K65 K67 Diseases of peritoneum	0.117202	0.182194	1.12435	0.786708	1.60689	0.520041	53	17496	434200
ICDCoD K80 K87 Diseases of gallbladder biliary tract and pancreas	0.0287466	0.0451417	1.02916	0.942018	1.12437	0.52425	1042	17496	422644
ICDCoD L60 L75 Disorders of skin appendages	-0.114061	0.179167	0.892203	0.627991	1.26758	0.524374	71	17496	433756
ICDCoD T79 T79 Certain early complications of trauma	0.172262	0.272382	1.18799	0.696556	2.02614	0.527108	24	17496	434439
ICDCoD M45 M49 Spondylopathies	0.0402651	0.0639645	1.04109	0.918416	1.18014	0.529027	509	17496	428797
ICDCoD G80 G83 Cerebral palsy and other paralytic syndromes	-0.177817	0.289769	0.837096	0.474372	1.47717	0.539447	30	17496	434349
ICDCoD L40 L45 Papulosquamous disorders	0.0980457	0.161654	1.10301	0.803486	1.5142	0.544171	70	17496	433778
ICDCoD D70 D77 Other diseases of blood and blood.forming organs	-0.165173	0.272589	0.847747	0.496859	1.44644	0.544553	33	17496	434439
ICDCoD C76 C80 Malignant neoplasms of ill.defined secondary and unspecified sites	0.0968794	0.160446	1.10173	0.804452	1.50886	0.545968	70	17496	434271
ICDCoD T80 T88 Complications of surgical and medical care not elsewhere classified	0.0353874	0.0599608	1.03602	0.921147	1.16522	0.555073	568	17496	428842
ICDCoD C40 C41 Malignant neoplasm of bone and articular cartilage	0.210782	0.359603	1.23464	0.610157	2.49828	0.557773	12	17496	434585
ICDCoD Q10 Q18 Congenital malformations of eye ear face and neck	0.124966	0.214042	1.13311	0.744861	1.72373	0.559329	38	17496	434097
ICDCoD D65 D69 Coagulation defects purpura and other haemorrhagic conditions	0.113416	0.195585	1.1201	0.763433	1.64339	0.561992	46	17496	434314
ICDCoD J95 J99 Other diseases of the respiratory system	-0.0972263	0.169597	0.907351	0.650746	1.26514	0.566457	80	17496	433924
ICDCoD J40 J47 Chronic lower respiratory diseases	-0.0310494	0.0546491	0.969428	0.870958	1.07903	0.569927	770	17496	425246
ICDCoD G60 G64 Polyneuropathies and other disorders of the peripheral nervous system	-0.118459	0.211974	0.888288	0.586297	1.34583	0.576273	51	17496	434188
ICDCoD I26 I28 Pulmonary heart disease and diseases of pulmonary circulation	0.0619225	0.111017	1.06388	0.85584	1.32249	0.576999	159	17496	433486
ICDCoD Q50 Q56 Congenital malformations of genital organs	0.104886	0.188646	1.11058	0.767313	1.60742	0.578216	50	17496	434083
ICDCoD F00 F99 Mental and behavioural disorders	-0.022235	0.0412415	0.97801	0.902065	1.06035	0.589789	1357	17496	417865
ICDCoD O10 O16 Oedema proteinuria and hypertensive disorders in pregnancy childbirth and the puerperium	0.0484045	0.0902577	1.0496	0.879413	1.25271	0.591756	251	17496	430768
ICDCoD S00 T98 Injury poisoning and certain other consequences of external causes	-0.0137037	0.0256368	0.98639	0.93805	1.03722	0.592973	4148	17496	380393
ICDCoD N00 N08 Glomerular diseases	0.0730037	0.13703	1.07573	0.822362	1.40717	0.594201	100	17496	433671
ICDCoD A30 A49 Other bacterial diseases	0.0300899	0.0564805	1.03055	0.922552	1.15118	0.594208	664	17496	428807
ICDCoD C45 C49 Malignant neoplasms of mesothelial and soft tissue	0.146758	0.275794	1.15807	0.67449	1.98837	0.594637	22	17496	434502
ICDCoD R47 R49 Symptoms and signs involving speech and voice	0.161126	0.308607	1.17483	0.641629	2.15114	0.601596	18	17496	434532
ICDCoD J00 J06 Acute respiratory infections	-0.0270876	0.0545163	0.973276	0.874643	1.08303	0.61928	755	17496	422542
ICDCoD D60 D64 Aplastic and other anaemias	-0.0683782	0.137858	0.933907	0.712781	1.22363	0.619892	120	17496	433742
ICDCoD K20 K31 Diseases of oesophagus stomach and duodenum	0.0312169	0.0640777	1.03171	0.909941	1.16977	0.626136	505	17496	428272
ICDCoD O30 O48 Maternal care related to the foetus and amniotic cavity and possible delivery problems	0.0229385	0.0471194	1.0232	0.932939	1.1222	0.626388	1199	17496	414636
ICDCoD F70 F79 Mental retardation	-0.231942	0.477347	0.792992	0.311131	2.02113	0.627039	12	17496	434570
ICDCoD H30 H36 Disorders of choroid and retina	0.0475195	0.0984024	1.04867	0.86472	1.27174	0.62916	206	17496	432737
ICDCoD X40 X49 Accidental poisoning by and exposure to noxious substances	-0.171665	0.359981	0.842261	0.415935	1.70557	0.633453	19	17496	434589
ICDCoD N20 N23 Urolithiasis	0.0441704	0.0969033	1.04516	0.864365	1.26377	0.64852	212	17496	431722
ICDCoD M91 M94 Chondropathies	0.0665034	0.147341	1.06876	0.800687	1.4266	0.651733	86	17496	433573
ICDCoD J10 J18 Influenza and pneumonia	0.0218394	0.0484035	1.02208	0.929572	1.12379	0.651848	939	17496	425623
ICDCoD N60 N64 Disorders of breast	-0.0401622	0.101986	0.960634	0.786585	1.17319	0.693728	207	17496	431766
ICDCoD J00 J99 Diseases of the respiratory system	-0.0103733	0.0279369	0.98968	0.936946	1.04538	0.710406	3272	17496	389829
ICDCoD M30 M36 Systemic connective tissue disorders	-0.0542776	0.147624	0.947169	0.709198	1.26499	0.713116	102	17496	433640
ICDCoD G00 G99 Diseases of the nervous system	0.0116096	0.0331652	1.01168	0.948006	1.07962	0.726297	2162	17496	411587
ICDCoD Q38 Q45 Other congenital malformations of the digestive system	-0.127599	0.38132	0.880207	0.416868	1.85853	0.737909	16	17496	434459
ICDCoD X60 X84 Intentional self.harm	-0.0973831	0.295065	0.907208	0.508794	1.6176	0.74137	27	17496	434454
ICDCoD C81 C96 Malignant neoplasm of lymphoid haematopoietic and related tissue	0.0442062	0.147663	1.0452	0.782538	1.39602	0.764656	90	17496	433863
ICDCoD O85 O92 Complications predominantly related to the puerperium	0.0393331	0.131846	1.04012	0.803253	1.34683	0.765455	113	17496	432769
ICDCoD B15 B19 Viral hepatitis	-0.0832037	0.280399	0.920164	0.53111	1.59421	0.76667	28	17496	434302
ICDCoD L20 L30 Dermatitis and eczema	0.0313133	0.107621	1.03181	0.835584	1.27411	0.771083	175	17496	432231
ICDCoD N25 N29 Other disorders of kidney and ureter	0.0750858	0.258902	1.07798	0.648974	1.79057	0.771804	27	17496	434391
ICDCoD D50 D53 Nutritional anaemias	0.0352563	0.121939	1.03589	0.815671	1.31555	0.772482	134	17496	433337
ICDCoD H46 H48 Disorders of optic nerve and visual pathways	-0.133218	0.464568	0.875275	0.352125	2.17567	0.774299	11	17496	434556
ICDCoD H60 H62 Diseases of external ear	-0.0654793	0.239437	0.936618	0.585801	1.49753	0.78449	38	17496	434222
ICDCoD H15 H22 Disorders of sclera cornea iris and ciliary body	-0.0426114	0.156672	0.958284	0.704907	1.30274	0.785639	88	17496	433445
ICDCoD O95 O99 Other obstetric conditions not elsewhere classified	0.0361663	0.13586	1.03683	0.794438	1.35317	0.790083	108	17496	433351
ICDCoD T36 T50 Poisoning by drugs medicaments and biological substances	-0.0271863	0.104065	0.97318	0.793618	1.19337	0.793904	196	17496	431844
ICDCoD J90 J94 Other diseases of pleura	0.0326942	0.125908	1.03323	0.80728	1.32243	0.79512	127	17496	433295
ICDCoD H43 H45 Disorders of vitreous body and globe	-0.0573952	0.22592	0.944221	0.60641	1.47021	0.799456	44	17496	434263
ICDCoD H00 H06 Disorders of eyelid lachrymal system and orbit	-0.0266735	0.105113	0.973679	0.792395	1.19644	0.799681	195	17496	432961
ICDCoD D55 D59 Haemolytic anaemias	-0.117563	0.469522	0.889085	0.354224	2.23156	0.802287	11	17496	434583
ICDCoD M80 M85 Disorders of bone density and structure	-0.0390091	0.15715	0.961742	0.706789	1.30866	0.803958	88	17496	433940
ICDCoD G50 G59 Nerve nerve root and plexus disorders	-0.0130143	0.0531532	0.98707	0.889412	1.09545	0.806577	771	17496	426394
ICDCoD L50 L54 Urticaria and erythema	0.0399864	0.165871	1.0408	0.751923	1.44065	0.809502	71	17496	433671
ICDCoD T00 T07 Injuries involving multiple body regions	0.0813099	0.35502	1.08471	0.540896	2.17526	0.818846	15	17496	434470
ICDCoD H40 H42 Glaucoma	0.0242582	0.10879	1.02455	0.827811	1.26806	0.82355	176	17496	432331
ICDCoD D37 D48 Neoplasms of uncertain or unknown behaviour	-0.0169391	0.0762243	0.983204	0.846759	1.14163	0.824137	369	17496	431651
ICDCoD H53 H54 Visual disturbances and blindness	0.0477992	0.218666	1.04896	0.683324	1.61024	0.826965	41	17496	434267
ICDCoD A70 A74 Other diseases caused by chlamydiae	0.0824332	0.377965	1.08593	0.51769	2.27788	0.827353	13	17496	434433
ICDCoD G30 G32 Other degenerative diseases of the central nervous system	0.0253866	0.119405	1.02571	0.811681	1.29618	0.831632	150	17496	433924
ICDCoD M00 M03 Infectious arthropathies	0.0356751	0.168447	1.03632	0.744919	1.44171	0.832272	70	17496	433648
ICDCoD S30 S39 Injuries to the abdomen lower back lumbar spine and pelvis	-0.0188864	0.0996761	0.981291	0.807145	1.19301	0.849718	217	17496	432109
ICDCoD G00 G09 Inflammatory diseases of the central nervous system	0.0455514	0.240459	1.0466	0.653281	1.67674	0.849751	34	17496	434300
ICDCoD O00 O08 Pregnancy with abortive outcome	0.00893699	0.0484264	1.00898	0.917614	1.10944	0.853584	1052	17496	416207
ICDCoD E20 E35 Disorders of other endocrine glands	0.0271801	0.149011	1.02755	0.767296	1.37609	0.855267	88	17496	433784
ICDCoD M05 M14 Inflammatory polyarthropathies	0.0128323	0.0747802	1.01292	0.87482	1.17281	0.863751	381	17496	429944
ICDCoD O60 O75 Complications of labour and delivery	0.00874027	0.0515309	1.00878	0.911868	1.11599	0.865315	1002	17496	419943
ICDCoD O00 O99 Pregnancy childbirth and the puerperium	0.00701291	0.0414491	1.00704	0.928461	1.09226	0.865645	3339	17496	374122
ICDCoD Q60 Q64 Congenital malformations of the urinary system	0.0553754	0.331102	1.05694	0.552343	2.0225	0.867177	18	17496	434501
ICDCoD K40 K46 Hernia	0.0068125	0.0421406	1.00684	0.927017	1.09353	0.871573	1318	17496	419154
ICDCoD C73 C75 Malignant neoplasms of thyroid and other endocrine glands	-0.0362958	0.228629	0.964355	0.616062	1.50956	0.873863	41	17496	434211
ICDCoD K55 K63 Other diseases of intestines	-0.00772872	0.0516255	0.992301	0.896807	1.09796	0.880995	830	17496	425530
ICDCoD I80 I89 Diseases of veins lymphatic vessels and lymph nodes not elsewhere classified	-0.00553155	0.0372009	0.994484	0.924553	1.0697	0.881795	1667	17496	409691
ICDCoD H49 H52 Disorders of ocular muscles binocular movement accommodation and refraction	-0.0217476	0.154367	0.978487	0.723029	1.3242	0.887963	87	17496	433645
ICDCoD F10 F19 Mental and behavioural disorders due to psychoactive substance use	-0.00847257	0.063362	0.991563	0.875761	1.12268	0.893626	543	17496	428023
ICDCoD N10 N16 Renal tubulo.interstitial diseases	-0.00989841	0.0774672	0.99015	0.850667	1.1525	0.898327	359	17496	431208
ICDCoD M70 M79 Other soft tissue disorders	-0.00523589	0.0412748	0.994778	0.917471	1.0786	0.899056	1309	17496	420664
ICDCoD O80 O84 Delivery	-0.00525921	0.0421337	0.994755	0.915906	1.08039	0.900665	2591	17496	391356
ICDCoD M20 M25 Other joint disorders	-0.00356655	0.0355993	0.99644	0.929284	1.06845	0.920197	1799	17496	411234
ICDCoD A00 B99 Certain infectious and parasitic diseases	0.00358607	0.0379467	1.00359	0.931658	1.08108	0.92471	1567	17496	416214
ICDCoD Z00 Z99 Factors influencing health status and contact with health services	-0.00281528	0.030766	0.997189	0.938834	1.05917	0.92709	2638	17496	398766
ICDCoD S10 S19 Injuries to the neck	-0.0139898	0.159479	0.986108	0.721395	1.34795	0.930098	82	17496	433640
ICDCoD B00 B09 Viral infections characterised by skin and mucous membrane lesions	-0.0106691	0.140394	0.989388	0.751381	1.30278	0.939424	105	17496	433065
ICDCoD J60 J70 Lung diseases due to external agents	0.0109511	0.164481	1.01101	0.732397	1.39561	0.946916	76	17496	433801
ICDCoD S20 S29 Injuries to the thorax	0.00584448	0.101019	1.00586	0.825182	1.2261	0.953864	205	17496	432210
ICDCoD S60 S69 Injuries to the wrist and hand	0.00379903	0.0744974	1.00381	0.867434	1.16162	0.959329	375	17496	429914
ICDCoD N17 N19 Renal failure	0.00709915	0.151762	1.00712	0.747998	1.35602	0.96269	89	17496	434119
ICDCoD J20 J22 Other acute lower respiratory infections	-0.00479642	0.102636	0.995215	0.813863	1.21698	0.962727	200	17496	432589
ICDCoD R30 R39 Symptoms and signs involving the urinary system	-0.00374305	0.0874941	0.996264	0.839263	1.18264	0.965876	276	17496	432226
ICDCoD F50 F59 Behavioural syndromes associated with psychological disturbances and physical factors	-0.00868006	0.213372	0.991358	0.652536	1.50611	0.967551	46	17496	433990
ICDCoD F90 F98 Behavioural and emotional disorders with onset usually occurring in childhood and adolescence	-0.00417868	0.440726	0.99583	0.41979	2.36232	0.992435	11	17496	434497
Supplementary Table 7. Reverse genetics analyses for ICD three digit codes
ICD	beta	se	OR	CI95low	CI95high	P	n_events	n_total	followupyears
ICDCoD I20 Angina pectoris	0.266255	0.0473865	1.30507	1.18931	1.43209	1.92293e-08	888	17496	424515
ICDCoD I25 Chronic ischaemic heart disease	0.245836	0.0451646	1.27869	1.17036	1.39704	5.23572e-08	1065	17496	424675
ICDCoD I21 Acute myocardial infarction	0.214613	0.0556298	1.23938	1.11135	1.38216	0.000114376	624	17496	428409
ICDCoD M99 Biomechanical lesions not elsewhere classified	0.732859	0.227358	2.08102	1.33274	3.24944	0.00126693	18	17496	434382
ICDCoD L98 Other disorders of skin and subcutaneous tissue not elsewhere classified	0.611286	0.189837	1.8428	1.27024	2.67344	0.00128164	29	17496	434342
ICDCoD G46 Vascular syndromes of brain in cerebrovascular diseases	0.581525	0.183836	1.78877	1.24758	2.56471	0.00155998	30	17496	434535
ICDCoD I67 Other cerebrovascular diseases	0.359405	0.118817	1.43248	1.13488	1.80812	0.00248736	99	17496	433746
ICDCoD H81 Disorders of vestibular function	-0.485056	0.164652	0.615663	0.445849	0.850155	0.0032198	129	17496	433491
ICDCoD O26 Maternal care for other conditions predominantly related to pregnancy	-0.563415	0.207922	0.569261	0.378726	0.855654	0.00673344	86	17496	433375
ICDCoD J39 Other diseases of upper respiratory tract	0.593044	0.233236	1.80949	1.14557	2.85818	0.0110007	19	17496	434457
ICDCoD T88 Other complications of surgical and medical care not elsewhere classified	0.63705	0.257006	1.8909	1.14261	3.12921	0.0131847	16	17496	434568
ICDCoD F17 Mental and behavioural disorders due to use of tobacco	0.613987	0.248564	1.84778	1.13519	3.00769	0.0135062	17	17496	434578
ICDCoD N73 Other female pelvic inflammatory diseases	0.28591	0.116718	1.33097	1.05881	1.6731	0.0143024	107	17496	432979
ICDCoD M51 Other intervertebral disk disorders	0.122017	0.0516956	1.12977	1.02091	1.25025	0.0182604	706	17496	424522
ICDCoD G25 Other extrapyramidal and movement disorders	0.513906	0.220488	1.67181	1.08518	2.57555	0.0197658	23	17496	434477
ICDCoD M66 Spontaneous rupture of synovium and tendon	-0.8733	0.387161	0.417571	0.195512	0.891843	0.0240923	32	17496	434159
ICDCoD E78 Disorders of lipoprotein metabolism and other lipidaemias	0.15399	0.069208	1.16648	1.01851	1.33594	0.0260789	385	17496	431938
ICDCoD S06 Intracranial injury	-0.191525	0.0888134	0.825699	0.693781	0.982701	0.031046	333	17496	430649
ICDCoD K45 Other abdominal hernia	0.655661	0.309141	1.92642	1.051	3.53099	0.0339289	11	17496	434539
ICDCoD A09 Diarrhoea and gastro enteritis of presumed infectious origin	0.149747	0.0717897	1.16154	1.00908	1.33704	0.0369869	345	17496	430836
ICDCoD D24 Benign neoplasm of breast	-0.480751	0.230909	0.618319	0.393241	0.972225	0.0373435	63	17496	433785
ICDCoD O33 Maternal care for known or suspected disproportion	-0.269545	0.133917	0.763727	0.587416	0.992956	0.0441375	155	17496	431730
ICDCoD I06 Rheumatic aortic valve diseases	0.558398	0.282046	1.74787	1.0056	3.03803	0.0477247	13	17496	434506
ICDCoD O60 Preterm delivery	-0.512696	0.259434	0.598879	0.360167	0.995804	0.0481312	53	17496	434139
ICDCoD M53 Other dorsopathies not elsewhere classified	0.228133	0.115446	1.25625	1.00186	1.57524	0.0481444	122	17496	432944
ICDCoD K02 Dental caries	0.40077	0.204938	1.49297	0.999092	2.231	0.0505161	29	17496	434455
ICDCoD R10 Abdominal and pelvic pain	0.0829733	0.0429218	1.08651	0.998847	1.18187	0.0532205	1103	17496	419342
ICDCoD K52 Other non infective gastro enteritis and colitis	0.296995	0.154219	1.34581	0.994739	1.82078	0.0541297	62	17496	433974
ICDCoD K37 Unspecified appendicitis	0.477358	0.253102	1.61181	0.981452	2.64703	0.0592911	18	17496	434353
ICDCoD N45 Orchitis and epididymitis	0.400444	0.215794	1.49249	0.977738	2.27823	0.0635003	28	17496	434395
ICDCoD I30 Acute pericarditis	0.548564	0.296424	1.73077	0.968094	3.09428	0.0642259	13	17496	434592
ICDCoD K12 Stomatitis and related lesions	-1.20179	0.650138	0.300657	0.0840742	1.07518	0.0645286	14	17496	434513
ICDCoD G35 Multiple sclerosis	-0.765122	0.420222	0.465277	0.204179	1.06026	0.0686434	24	17496	434430
ICDCoD I15 Secondary hypertension	0.386311	0.213348	1.47154	0.968651	2.23552	0.070186	27	17496	434383
ICDCoD D34 Benign neoplasm of thyroid gland	0.410228	0.227661	1.50716	0.964652	2.35477	0.0715575	25	17496	434374
ICDCoD S46 Injury of muscle and tendon at shoulder and upper arm level	0.162072	0.0906023	1.17594	0.984611	1.40446	0.0736426	212	17496	433184
ICDCoD O62 Abnormalities of forces of labour	0.208246	0.117342	1.23152	0.978491	1.54997	0.0759475	121	17496	432656
ICDCoD R63 Symptoms and signs concerning food and fluid intake	0.431379	0.246514	1.53938	0.949531	2.49564	0.080132	20	17496	434522
ICDCoD S83 Dislocation sprain and strain of joints and ligaments of knee	-0.104069	0.059502	0.901163	0.801963	1.01263	0.0802903	659	17496	426691
ICDCoD I24 Other acute ischaemic heart diseases	0.334649	0.191479	1.39745	0.960164	2.03389	0.0805158	41	17496	434011
ICDCoD C78 Secondary malignant neoplasm of respiratory and digestive organs	0.386826	0.221755	1.4723	0.953312	2.27383	0.0810917	25	17496	434582
ICDCoD R80 Isolated proteinuria	0.508242	0.292354	1.66237	0.937282	2.94838	0.0821314	14	17496	434478
ICDCoD B99 Other and unspecified infectious diseases	-0.890191	0.512296	0.410577	0.150425	1.12065	0.0822724	18	17496	434616
ICDCoD C54 Malignant neoplasm of corpus uteri	-0.440604	0.254589	0.643647	0.390784	1.06013	0.0835147	52	17496	434079
ICDCoD F13 Mental and behavioural disorders due to use of sedatives or hypnotics	0.421452	0.246221	1.52417	0.940692	2.46957	0.0869545	20	17496	434500
ICDCoD O73 Retained placenta and membranes without haemorrhage	0.244339	0.143912	1.27678	0.962974	1.69284	0.0895396	76	17496	433482
ICDCoD K07 Dentofacial anomalies .including malocclusion.	0.290596	0.171378	1.33722	0.955706	1.87105	0.089953	50	17496	434272
ICDCoD I48 Atrial fibrillation and flutter	0.0890689	0.0526222	1.09316	0.986028	1.21192	0.0905295	789	17496	427047
ICDCoD O47 FALSE labour	0.118585	0.0707011	1.1259	0.980209	1.29325	0.0934896	398	17496	427799
ICDCoD E04 Other non toxic goitre	-0.223932	0.136003	0.79937	0.612321	1.04356	0.0996573	144	17496	432764
ICDCoD H90 Conductive and sensorineural hearing loss	0.310141	0.188624	1.36362	0.942178	1.97357	0.100128	40	17496	434237
ICDCoD R55 Syncope and collapse	0.151835	0.0929342	1.16397	0.970139	1.39652	0.102302	207	17496	432527
ICDCoD B90 Sequelae of tuberculosis	-0.80868	0.495025	0.445446	0.168819	1.17535	0.10234	18	17496	434452
ICDCoD I70 Atherosclerosis	0.147022	0.0900667	1.15838	0.970923	1.38203	0.102601	229	17496	432491
ICDCoD J10 Influenza due to identified influenza virus	0.300658	0.186407	1.35075	0.937349	1.94647	0.106763	42	17496	434122
ICDCoD O75 Other complications of labour and delivery not elsewhere classified	0.245006	0.152161	1.27763	0.948162	1.72158	0.107359	66	17496	433706
ICDCoD E16 Other disorders of pancreatic internal secretion	0.368753	0.229034	1.44593	0.922975	2.26519	0.10739	26	17496	434430
ICDCoD I50 Heart failure	0.12609	0.0788314	1.13438	0.971981	1.32392	0.109711	322	17496	432451
ICDCoD D38 Neoplasm of uncertain or unknown behaviour of middle ear and respiratory and intrathoracic organs	-0.453883	0.283882	0.635157	0.364112	1.10797	0.109856	42	17496	434376
ICDCoD D51 Vitamin B12 deficiency anaemia	-0.836716	0.523792	0.433131	0.155152	1.20915	0.110172	17	17496	434549
ICDCoD Q66 Congenital deformities of feet	0.472941	0.296898	1.60471	0.896748	2.87158	0.111174	14	17496	434455
ICDCoD N13 Obstructive and reflux uropathy	0.258636	0.16328	1.29516	0.940453	1.78366	0.113194	57	17496	434126
ICDCoD G97 Postprocedural disorders of nervous system not elsewhere classified	-0.641116	0.405931	0.526704	0.237701	1.16708	0.11425	24	17496	434409
ICDCoD F19 Mental and behavioural disorders due to multiple drug use and use of other psychoactive substances	0.454923	0.291004	1.57605	0.89097	2.78791	0.117985	15	17496	434521
ICDCoD M96 Postprocedural musculoskeletal disorders not elsewhere classified	0.304886	0.197005	1.35647	0.921969	1.99574	0.121717	37	17496	434112
ICDCoD N88 Other noninflammatory disorders of cervix uteri	-1.03153	0.666986	0.356461	0.0964412	1.31754	0.121971	12	17496	434559
ICDCoD T93 Sequelae of injuries of lower limb	-0.271108	0.176008	0.762534	0.540056	1.07666	0.123484	89	17496	433367
ICDCoD I74 Arterial embolism and thrombosis	0.336011	0.221043	1.39935	0.907345	2.15816	0.128481	28	17496	434441
ICDCoD R22 Localised swelling mass and lump of skin and subcutaneous tissue	0.271926	0.180463	1.31249	0.921472	1.86943	0.131857	45	17496	434237
ICDCoD T24 Burn and corrosion of hip and lower limb except ankle and foot	-0.837952	0.558359	0.432596	0.14481	1.29231	0.133423	15	17496	434510
ICDCoD S00 Superficial injury of head	0.230136	0.153546	1.25877	0.931635	1.70078	0.133924	68	17496	433703
ICDCoD D31 Benign neoplasm of eye and adnexa	-0.834969	0.563394	0.433888	0.143816	1.30903	0.138331	15	17496	434568
ICDCoD J15 Bacterial pneumonia not elsewhere classified	0.110586	0.0746772	1.11693	0.964852	1.29299	0.138644	338	17496	431763
ICDCoD N97 Female infertility	0.145786	0.0986342	1.15695	0.953575	1.4037	0.139395	184	17496	431655
ICDCoD M75 Shoulder lesions	0.0758532	0.051474	1.0788	0.975275	1.19332	0.140584	747	17496	427816
ICDCoD T21 Burn and corrosion of trunk	-0.846854	0.575429	0.428762	0.138804	1.32444	0.141104	14	17496	434552
ICDCoD S12 Fracture of neck	0.306986	0.209084	1.35932	0.90229	2.04785	0.142038	33	17496	434342
ICDCoD O66 Other obstructed labour	-0.375366	0.256557	0.687038	0.415523	1.13597	0.143442	48	17496	433991
ICDCoD A60 Anogenital herpesviral .herpes simplex. infections	-1.02848	0.704505	0.35755	0.0898773	1.42241	0.144328	11	17496	434508
ICDCoD I80 Phlebitis and thrombophlebitis	-0.157191	0.108293	0.854541	0.691117	1.05661	0.146633	215	17496	432120
ICDCoD J41 Simple and mucopurulent chronic bronchitis	0.446105	0.307909	1.56221	0.854364	2.85653	0.147388	13	17496	434453
ICDCoD R07 Pain in throat and chest	0.0827763	0.0572329	1.0863	0.971028	1.21525	0.148091	624	17496	427452
ICDCoD G62 Other polyneuropathies	0.333175	0.232971	1.39539	0.883867	2.20295	0.152685	24	17496	434516
ICDCoD I97 Postprocedural disorders of circulatory system not elsewhere classified	0.430246	0.301352	1.53764	0.851799	2.77568	0.153373	14	17496	434585
ICDCoD I84 Haemorrhoids	0.0976678	0.0684564	1.1026	0.964152	1.26092	0.153662	398	17496	428641
ICDCoD G72 Other myopathies	0.321478	0.227791	1.37916	0.882503	2.15534	0.158162	27	17496	434533
ICDCoD F45 Somatoform disorders	0.339558	0.24086	1.40433	0.875879	2.2516	0.158607	23	17496	434422
ICDCoD O45 Premature separation of placenta .abruptio placentae.	0.367644	0.260994	1.44433	0.86597	2.40895	0.158945	21	17496	434386
ICDCoD G99 Other disorders of nervous system in diseases classified elsewhere	-0.935259	0.664554	0.392484	0.106695	1.44378	0.159324	12	17496	434615
ICDCoD C50 Malignant neoplasm of breast	-0.123436	0.0882932	0.883878	0.743423	1.05087	0.162106	313	17496	431485
ICDCoD L30 Other dermatitis	0.220816	0.157959	1.24709	0.915043	1.69964	0.162135	65	17496	434063
ICDCoD L72 Follicular cysts of skin and subcutaneous tissue	-0.369657	0.264873	0.690971	0.411145	1.16125	0.162836	43	17496	434228
ICDCoD C67 Malignant neoplasm of bladder	-0.302074	0.216812	0.739283	0.483345	1.13075	0.163543	63	17496	434129
ICDCoD T20 Burn and corrosion of head and neck	-0.924	0.664993	0.396928	0.10781	1.46139	0.164685	11	17496	434547
ICDCoD N83 Noninflammatory disorders of ovary Fallopian tube and broad ligament	0.102564	0.0747063	1.10801	0.957088	1.28273	0.169784	336	17496	429896
ICDCoD K58 Irritable bowel syndrome	0.275794	0.201208	1.31758	0.888186	1.95455	0.170472	37	17496	434239
ICDCoD H66 Suppurative and unspecified otitis media	-0.385255	0.282409	0.680277	0.391106	1.18325	0.172513	39	17496	434017
ICDCoD G61 Inflammatory polyneuropathy	-0.66583	0.490493	0.513847	0.19648	1.34385	0.174631	17	17496	434507
ICDCoD H61 Other disorders of external ear	-0.757358	0.55926	0.468903	0.156687	1.40325	0.175668	14	17496	434520
ICDCoD L97 Ulcer of lower limb not elsewhere classified	0.34254	0.253399	1.40852	0.857168	2.31452	0.176445	21	17496	434505
ICDCoD H80 Otosclerosis	-0.317387	0.236415	0.728049	0.458058	1.15718	0.179434	52	17496	433969
ICDCoD S72 Fracture of femur	0.123776	0.0923924	1.13176	0.944299	1.35644	0.180349	214	17496	432709
ICDCoD B07 Viral warts	0.255079	0.190692	1.29056	0.888094	1.87543	0.181011	41	17496	433894
ICDCoD N06 Isolated proteinuria with specified morphological lesion	-0.783063	0.596225	0.457004	0.142038	1.4704	0.189059	12	17496	434620
ICDCoD N21 Calculus of lower urinary tract	-0.512266	0.391084	0.599136	0.278373	1.28951	0.190243	24	17496	434448
ICDCoD E87 Other disorders of fluid electrolyte and acid base balance	0.169254	0.130401	1.18442	0.91729	1.52934	0.194304	103	17496	433910
ICDCoD M62 Other disorders of muscle	0.274627	0.211856	1.31604	0.868828	1.99345	0.194875	33	17496	434105
ICDCoD S82 Fracture of lower leg including ankle	-0.0825654	0.0644047	0.920751	0.811559	1.04464	0.19985	558	17496	427838
ICDCoD J32 Chronic sinusitis	0.109251	0.0855121	1.11544	0.943317	1.31898	0.201386	253	17496	431270
ICDCoD K55 Vascular disorders of intestine	-0.502898	0.393917	0.604775	0.279438	1.30889	0.201722	23	17496	434544
ICDCoD T78 Adverse effects not elsewhere classified	-0.355828	0.278722	0.700593	0.405707	1.20982	0.201729	39	17496	434216
ICDCoD C43 Malignant melanoma of skin	-0.262084	0.207311	0.769446	0.512521	1.15517	0.206156	64	17496	434084
ICDCoD N08 Glomerular disorders in diseases classified elsewhere	0.28863	0.230106	1.3346	0.850119	2.09518	0.209722	26	17496	434477
ICDCoD F23 Acute and transient psychotic disorders	-0.395364	0.315524	0.673435	0.36284	1.2499	0.210192	31	17496	434262
ICDCoD C91 Lymphoid leukaemia	0.373282	0.298827	1.45249	0.808625	2.60904	0.211608	14	17496	434578
ICDCoD D32 Benign neoplasm of meninges	-0.421057	0.337315	0.656353	0.338851	1.27135	0.211935	29	17496	434417
ICDCoD I10 Essential primary hypertension	0.0511774	0.0410367	1.05251	0.971169	1.14066	0.212356	1404	17496	422398
ICDCoD E05 Thyrotoxicosis .hyperthyroidism.	-0.307152	0.247023	0.735539	0.453247	1.19365	0.213716	47	17496	434142
ICDCoD N19 Unspecified renal failure	-0.665863	0.536223	0.51383	0.179629	1.46981	0.214323	15	17496	434637
ICDCoD E06 Thyroiditis	0.312722	0.254062	1.36714	0.830905	2.24945	0.218365	23	17496	434321
ICDCoD J37 Chronic laryngitis and laryngotracheitis	-0.530184	0.431735	0.588496	0.25249	1.37165	0.219434	19	17496	434439
ICDCoD D16 Benign neoplasm of bone and articular cartilage	0.246435	0.203962	1.27946	0.857845	1.90828	0.226956	37	17496	434220
ICDCoD O81 Single delivery by forceps and vacuum extractor	0.136321	0.113407	1.14605	0.917634	1.43132	0.229342	143	17496	433440
ICDCoD J33 Nasal polyp	0.149473	0.124843	1.16122	0.909174	1.48315	0.231193	111	17496	433454
ICDCoD F32 Depressive episode	-0.102159	0.085795	0.902886	0.763137	1.06823	0.233757	317	17496	431675
ICDCoD N17 Acute renal failure	-0.338992	0.285571	0.712488	0.407094	1.24698	0.2352	37	17496	434457
ICDCoD Q17 Other congenital malformations of ear	0.391055	0.329557	1.47854	0.775012	2.8207	0.235383	12	17496	434492
ICDCoD D37 Neoplasm of uncertain or unknown behaviour of oral cavity and digestive organs	0.175355	0.148729	1.19167	0.890339	1.59498	0.238388	77	17496	434198
ICDCoD J96 Respiratory failure not elsewhere classified	-0.302	0.256343	0.739338	0.447342	1.22193	0.238754	44	17496	434379
ICDCoD L90 Atrophic disorders of skin	0.327681	0.28052	1.38775	0.800804	2.40488	0.242759	17	17496	434515
ICDCoD N71 Inflammatory disease of uterus except cervix	-0.492482	0.422496	0.611108	0.266982	1.39879	0.243756	19	17496	434417
ICDCoD O20 Haemorrhage in early pregnancy	-0.208125	0.178679	0.812106	0.57216	1.15268	0.244103	81	17496	433235
ICDCoD G57 Mononeuropathies of lower limb	-0.182154	0.156393	0.833473	0.613433	1.13244	0.244132	102	17496	433489
ICDCoD S81 Open wound of lower leg	-0.448242	0.385188	0.63875	0.300229	1.35897	0.244547	23	17496	434414
ICDCoD F60 Specific personality disorders	0.146517	0.126	1.15779	0.904436	1.48213	0.244898	109	17496	433022
ICDCoD B01 Varicella .chickenpox.	-0.578166	0.498125	0.560926	0.211297	1.48908	0.24577	15	17496	434502
ICDCoD M25 Other joint disorders not elsewhere classified	-0.143252	0.123636	0.866536	0.680057	1.10415	0.246595	157	17496	432785
ICDCoD M79 Other soft tissue disorders not elsewhere classified	-0.143673	0.124036	0.866171	0.679238	1.10455	0.246736	160	17496	432807
ICDCoD J03 Acute tonsillitis	-0.149097	0.129269	0.861485	0.66867	1.1099	0.248751	145	17496	432221
ICDCoD K35 Acute appendicitis	0.0684592	0.05936	1.07086	0.953242	1.20298	0.248792	555	17496	426630
ICDCoD J91 Pleural effusion in conditions classified elsewhere	-0.560215	0.485903	0.571086	0.22034	1.48017	0.248937	16	17496	434417
ICDCoD K44 Diaphragmatic hernia	0.208993	0.184127	1.23244	0.859078	1.76806	0.256355	47	17496	434375
ICDCoD M16 Coxarthrosis .arthrosis of hip.	0.0833719	0.0734845	1.08695	0.941145	1.25533	0.256564	367	17496	432010
ICDCoD O46 Antepartum haemorrhage not elsewhere classified	-0.253817	0.224637	0.775834	0.499521	1.20499	0.258519	53	17496	433864
ICDCoD G41 Status epilepticus	0.249253	0.22063	1.28307	0.832616	1.97721	0.25859	31	17496	434277
ICDCoD C49 Malignant neoplasm of other connective and soft tissue	0.326849	0.289751	1.38659	0.785793	2.44675	0.259305	16	17496	434529
ICDCoD N40 Hyperplasia of prostate	0.0859377	0.0763032	1.08974	0.938365	1.26553	0.260053	373	17496	430958
ICDCoD M21 Other acquired deformities of limbs	0.266407	0.237187	1.30527	0.819977	2.07776	0.261355	26	17496	434420
ICDCoD I63 Cerebral infarction	0.0743595	0.0662415	1.07719	0.946037	1.22653	0.261628	474	17496	431358
ICDCoD S68 Traumatic amputation of wrist and hand	-0.369452	0.329908	0.691113	0.362014	1.31939	0.262772	28	17496	434317
ICDCoD R53 Malaise and fatigue	0.138143	0.123768	1.14814	0.900827	1.46335	0.264359	120	17496	433817
ICDCoD R06 Abnormalities of breathing	0.0673333	0.0606069	1.06965	0.949845	1.20457	0.266575	539	17496	427971
ICDCoD L23 Allergic contact dermatitis	-0.302304	0.272753	0.739113	0.43305	1.26149	0.267714	40	17496	433989
ICDCoD A15 Respiratory tuberculosis bacteriologically and histologically confirmed	0.277094	0.252079	1.31929	0.804946	2.16229	0.271665	22	17496	434401
ICDCoD O65 Obstructed labour due to maternal pelvic abnormality	-0.226078	0.206316	0.797656	0.532349	1.19519	0.273173	61	17496	433796
ICDCoD Q21 Congenital malformations of cardiac septa	-0.492568	0.449717	0.611055	0.253089	1.47533	0.273393	17	17496	434453
ICDCoD D50 Iron deficiency anaemia	0.136193	0.124454	1.1459	0.897864	1.46247	0.273813	114	17496	433532
ICDCoD K09 Cysts of oral region not elsewhere classified	-0.423131	0.388652	0.654993	0.30578	1.40302	0.276279	21	17496	434449
ICDCoD K75 Other inflammatory liver diseases	0.287071	0.264555	1.33252	0.793378	2.23803	0.277872	21	17496	434575
ICDCoD F03 Unspecified dementia	0.169965	0.157606	1.18526	0.870279	1.61425	0.280845	74	17496	434280
ICDCoD I71 Aortic aneurysm and dissection	0.169807	0.15805	1.18508	0.869383	1.61541	0.28265	67	17496	434179
ICDCoD N84 Polyp of female genital tract	0.0780746	0.0727266	1.0812	0.937565	1.24685	0.283031	371	17496	430471
ICDCoD T84 Complications of internal orthopaedic prosthetic devices implants and grafts	0.135685	0.126512	1.14532	0.893795	1.46763	0.283492	111	17496	433868
ICDCoD J92 Pleural plaque	0.299329	0.279913	1.34895	0.779346	2.33488	0.284905	18	17496	434559
ICDCoD H16 Keratitis	0.264788	0.248363	1.30315	0.800913	2.12034	0.286363	25	17496	434353
ICDCoD L40 Psoriasis	0.179857	0.169764	1.19705	0.858232	1.66962	0.289393	57	17496	433916
ICDCoD N99 Postprocedural disorders of genito urinary system not elsewhere classified	-0.225143	0.212578	0.798402	0.526347	1.21108	0.28955	58	17496	434176
ICDCoD R87 Abnormal findings in specimens from female genital organs	0.174994	0.165414	1.19124	0.861381	1.64741	0.290096	62	17496	434018
ICDCoD K11 Diseases of salivary glands	0.211124	0.200756	1.23507	0.833303	1.83053	0.292962	39	17496	434294
ICDCoD N87 Dysplasia of cervix uteri	0.209539	0.199342	1.23311	0.834292	1.82257	0.293189	41	17496	434083
ICDCoD S05 Injury of eye and orbit	-0.288737	0.274791	0.749209	0.437216	1.28384	0.293372	37	17496	434177
ICDCoD R42 Dizziness and giddiness	0.0756372	0.0720084	1.07857	0.9366	1.24206	0.293537	392	17496	430043
ICDCoD I47 Paroxysmal tachycardia	0.118901	0.114057	1.12626	0.900639	1.4084	0.297193	141	17496	433098
ICDCoD F48 Other neurotic disorders	0.348221	0.334531	1.41655	0.735313	2.72891	0.297911	12	17496	434485
ICDCoD M72 Fibroblastic disorders	-0.132677	0.127483	0.875748	0.682125	1.12433	0.297994	148	17496	432782
ICDCoD N30 Cystitis	-0.135971	0.130838	0.872868	0.675424	1.12803	0.298696	144	17496	433539
ICDCoD R91 Abnormal findings on diagnostic imaging of lung	0.122645	0.118678	1.13048	0.895866	1.42654	0.301406	128	17496	433551
ICDCoD S93 Dislocation sprain and strain of joints and ligaments at ankle and foot level	0.109313	0.105789	1.11551	0.906618	1.37254	0.301458	164	17496	431726
ICDCoD O82 Single delivery by Caesarean section	-0.100663	0.0979704	0.904238	0.746257	1.09566	0.304194	250	17496	432331
ICDCoD M31 Other necrotising vasculopathies	0.279637	0.275498	1.32265	0.77079	2.26962	0.310095	20	17496	434571
ICDCoD N18 Chronic renal failure	0.193425	0.191519	1.2134	0.833641	1.76615	0.312518	43	17496	434409
ICDCoD M35 Other systemic involvement of connective tissue	-0.204244	0.202251	0.815263	0.548452	1.21187	0.312564	64	17496	434025
ICDCoD O10 Pre existing hypertension complicating pregnancy childbirth and the puerperium	0.18312	0.182636	1.20096	0.839586	1.71787	0.316029	52	17496	433942
ICDCoD M32 Systemic lupus erythematosus	-0.580056	0.579764	0.559867	0.179713	1.74417	0.317066	11	17496	434550
ICDCoD D14 Benign neoplasm of middle ear and respiratory system	-0.304098	0.304364	0.737789	0.406305	1.33971	0.317734	31	17496	434341
ICDCoD I82 Other venous embolism and thrombosis	-0.239215	0.240139	0.787246	0.4917	1.26044	0.319176	46	17496	434203
ICDCoD D48 Neoplasm of uncertain or unknown behaviour of other and unspecified sites	0.121805	0.122709	1.12953	0.888069	1.43665	0.320891	118	17496	433623
ICDCoD H36 Retinal disorders in diseases classified elsewhere	-0.35929	0.365027	0.698172	0.341386	1.42784	0.324975	24	17496	434434
ICDCoD N32 Other disorders of bladder	-0.333775	0.339936	0.716215	0.367861	1.39445	0.32616	26	17496	434462
ICDCoD D17 Benign lipomatous neoplasm	-0.129334	0.132332	0.878681	0.677934	1.13887	0.328401	132	17496	433209
ICDCoD J93 Pneumothorax	-0.349713	0.358897	0.70489	0.348837	1.42436	0.329852	24	17496	434445
ICDCoD J86 Pyothorax	0.339008	0.348888	1.40355	0.708353	2.78105	0.33121	11	17496	434589
ICDCoD O36 Maternal care for other known or suspected foetal problems	0.10171	0.10498	1.10706	0.901179	1.35998	0.332622	174	17496	432066
ICDCoD M10 Gout	0.165943	0.171336	1.18051	0.84377	1.65163	0.332783	60	17496	434282
ICDCoD T39 Poisoning by nonopioid analgesics antipyretics and antirheumatics	-0.448772	0.464246	0.638412	0.256996	1.5859	0.33371	15	17496	434413
ICDCoD J47 Bronchiectasis	0.237676	0.246154	1.2683	0.782872	2.05471	0.334266	25	17496	434410
ICDCoD L03 Cellulitis	0.164274	0.170592	1.17854	0.843592	1.64647	0.335566	59	17496	434074
ICDCoD F29 Unspecified nonorganic psychosis	-0.20471	0.213163	0.814883	0.536596	1.2375	0.336881	56	17496	434030
ICDCoD J40 Bronchitis not specified as acute or chronic	-0.357257	0.373718	0.699593	0.336303	1.45533	0.339096	22	17496	434277
ICDCoD C83 Diffuse non Hodgkin.s lymphoma	0.222509	0.233163	1.24921	0.790974	1.97291	0.339929	29	17496	434464
ICDCoD J04 Acute laryngitis and tracheitis	-0.39947	0.419948	0.670675	0.294473	1.52749	0.341485	18	17496	434431
ICDCoD N31 Neuromuscular dysfunction of bladder not elsewhere classified	-0.27883	0.294518	0.756668	0.424821	1.34774	0.343775	32	17496	434213
ICDCoD J90 Pleural effusion not elsewhere classified	0.162925	0.172772	1.17695	0.838863	1.65129	0.345676	57	17496	434165
ICDCoD L08 Other local infections of skin and subcutaneous tissue	-0.300988	0.320258	0.740087	0.395069	1.38641	0.347306	28	17496	434292
ICDCoD I49 Other cardiac arrhythmias	0.083956	0.0900754	1.08758	0.911566	1.29758	0.351304	241	17496	432008
ICDCoD R68 Other general symptoms and signs	0.261911	0.28143	1.29941	0.748494	2.25582	0.352039	20	17496	434311
ICDCoD M46 Other inflammatory spondylopathies	0.216617	0.233088	1.24187	0.786442	1.96103	0.352716	29	17496	434420
ICDCoD L05 Pilonidal cyst	0.150764	0.162722	1.16272	0.845209	1.59951	0.35418	65	17496	433756
ICDCoD E66 Obesity	0.113051	0.122324	1.11969	0.880994	1.42306	0.355388	124	17496	433284
ICDCoD I46 Cardiac arrest	0.236721	0.256152	1.26709	0.766948	2.09338	0.355411	24	17496	434575
ICDCoD O03 Spontaneous abortion	-0.0929	0.100712	0.911285	0.748042	1.11015	0.356304	232	17496	430624
ICDCoD F22 Persistent delusional disorders	-0.292321	0.317376	0.746528	0.400766	1.3906	0.35702	28	17496	434400
ICDCoD I42 Cardiomyopathy	0.128364	0.139418	1.13697	0.865114	1.49425	0.357198	93	17496	433811
ICDCoD O68 Labour and delivery complicated by foetal stress .distress.	-0.0875519	0.0951575	0.916171	0.760286	1.10402	0.357534	257	17496	431296
ICDCoD I77 Other disorders of arteries and arterioles	0.270904	0.295003	1.31115	0.735428	2.33757	0.358457	17	17496	434488
ICDCoD F20 Schizophrenia	-0.209579	0.228828	0.810926	0.517844	1.26988	0.359731	50	17496	433875
ICDCoD N85 Other noninflammatory disorders of uterus except cervix	-0.118785	0.131348	0.887999	0.686446	1.14873	0.365809	139	17496	432756
ICDCoD R92 Abnormal findings on diagnostic imaging of breast	0.298026	0.329815	1.3472	0.705809	2.57143	0.366199	13	17496	434534
ICDCoD K76 Other diseases of liver	0.165062	0.182902	1.17947	0.824131	1.68801	0.366811	51	17496	434055
ICDCoD I22 Subsequent myocardial infarction	0.20644	0.22879	1.22929	0.785065	1.92489	0.366892	33	17496	434399
ICDCoD D39 Neoplasm of uncertain or unknown behaviour of female genital organs	-0.214096	0.237946	0.807271	0.506379	1.28695	0.368243	46	17496	434327
ICDCoD M22 Disorders of patella	-0.0949879	0.105601	0.909384	0.739363	1.1185	0.368387	205	17496	431754
ICDCoD S13 Dislocation sprain and strain of joints and ligaments at neck level	-0.232668	0.258779	0.792416	0.477173	1.31592	0.3686	39	17496	434167
ICDCoD C16 Malignant neoplasm of stomach	0.197208	0.219765	1.218	0.791733	1.87376	0.369528	35	17496	434369
ICDCoD I85 Oesophageal varices	-0.528736	0.590529	0.58935	0.185227	1.87517	0.370595	11	17496	434578
ICDCoD S37 Injury of urinary and pelvic organs	0.326137	0.364297	1.38561	0.678491	2.82967	0.370653	11	17496	434616
ICDCoD M71 Other bursopathies	-0.249659	0.279689	0.779067	0.450296	1.34788	0.372056	35	17496	434293
ICDCoD J36 Peritonsillar abscess	-0.114852	0.128927	0.891498	0.692429	1.1478	0.37302	139	17496	432492
ICDCoD N89 Other noninflammatory disorders of vagina	-0.333204	0.374393	0.716624	0.344034	1.49273	0.373474	20	17496	434419
ICDCoD E21 Hyperparathyroidism and other disorders of parathyroid gland	-0.275171	0.309291	0.759442	0.41421	1.39241	0.373636	29	17496	434469
ICDCoD D11 Benign neoplasm of major salivary glands	-0.212939	0.239728	0.808206	0.505198	1.29295	0.374406	46	17496	434222
ICDCoD G47 Sleep disorders	0.0610373	0.0693473	1.06294	0.927852	1.21769	0.378768	407	17496	430265
ICDCoD G44 Other headache syndromes	0.0969457	0.110191	1.1018	0.887783	1.36741	0.378967	153	17496	432554
ICDCoD K25 Gastric ulcer	0.123407	0.141711	1.13134	0.856975	1.49356	0.383845	90	17496	433744
ICDCoD R19 Other symptoms and signs involving the digestive system and abdomen	-0.170234	0.195621	0.843467	0.574847	1.23761	0.384178	64	17496	433648
ICDCoD M20 Acquired deformities of fingers and toes	0.0505041	0.0581272	1.0518	0.938544	1.17873	0.384926	613	17496	426588
ICDCoD D21 Other benign neoplasms of connective and other soft tissue	0.166409	0.191838	1.18106	0.810913	1.72015	0.385699	46	17496	434135
ICDCoD D41 Neoplasm of uncertain or unknown behaviour of urinary organs	-0.2584	0.298808	0.772286	0.42996	1.38717	0.387166	31	17496	434483
ICDCoD N75 Diseases of Bartholin.s gland	-0.224531	0.259872	0.798891	0.480042	1.32952	0.387585	39	17496	434201
ICDCoD R30 Pain associated with micturition	0.234557	0.272311	1.26435	0.741432	2.15607	0.38904	20	17496	434447
ICDCoD D22 Melanocytic naevi	-0.354387	0.415769	0.701603	0.310586	1.5849	0.394012	17	17496	434563
ICDCoD M18 Arthrosis of first carpometacarpal joint	-0.243016	0.286219	0.784259	0.447532	1.37434	0.39585	32	17496	434505
ICDCoD O64 Obstructed labour due to malposition and malpresentation of foetus	0.119675	0.141078	1.12713	0.854842	1.48615	0.396277	90	17496	433752
ICDCoD E03 Other hypothyroidism	-0.139609	0.165163	0.869698	0.629185	1.20215	0.397955	88	17496	433927
ICDCoD A02 Other Salmonella infections	-0.287937	0.344406	0.749809	0.381757	1.4727	0.403133	24	17496	434317
ICDCoD O70 Perineal laceration during delivery	0.117849	0.142937	1.12507	0.850179	1.48885	0.409666	90	17496	433536
ICDCoD T18 Foreign body in alimentary tract	-0.244795	0.297963	0.782865	0.436572	1.40384	0.411327	31	17496	434241
ICDCoD I73 Other peripheral vascular diseases	0.202875	0.249476	1.22492	0.751188	1.9974	0.416102	26	17496	434337
ICDCoD R51 Headache	0.0968679	0.119472	1.10171	0.871711	1.39241	0.417481	131	17496	433507
ICDCoD K43 Ventral hernia	0.094253	0.116334	1.09884	0.874798	1.38026	0.417831	140	17496	433257
ICDCoD K92 Other diseases of digestive system	-0.104824	0.129466	0.900483	0.69867	1.16059	0.418132	141	17496	433246
ICDCoD H50 Other strabismus	-0.179917	0.222347	0.83534	0.540254	1.2916	0.418416	50	17496	433974
ICDCoD O69 Labour and delivery complicated by umbilical cord complications	-0.186741	0.232851	0.829658	0.525645	1.3095	0.422567	46	17496	433994
ICDCoD K56 Paralytic ileus and intestinal obstruction without hernia	-0.109546	0.136736	0.896241	0.685541	1.1717	0.423045	128	17496	433425
ICDCoD D33 Benign neoplasm of brain and other parts of central nervous system	-0.244223	0.305367	0.783313	0.430528	1.42518	0.423846	29	17496	434352
ICDCoD I44 Atrioventricular and left bundle branch block	-0.15356	0.192182	0.85765	0.588466	1.24997	0.424271	67	17496	434152
ICDCoD G55 Nerve root and plexus compressions in diseases classified elsewhere	0.159945	0.201187	1.17345	0.79106	1.74067	0.42661	41	17496	434293
ICDCoD K51 Ulcerative colitis	-0.140071	0.176682	0.869297	0.614856	1.22903	0.427903	77	17496	433749
ICDCoD G54 Nerve root and plexus disorders	-0.230075	0.290519	0.794474	0.449557	1.40402	0.428393	31	17496	434241
ICDCoD I65 Occlusion and stenosis of precerebral arteries not resulting in cerebral infarction	-0.178308	0.225419	0.836685	0.537875	1.30149	0.428941	51	17496	434102
ICDCoD H71 Cholesteatoma of middle ear	-0.284146	0.360467	0.752656	0.371331	1.52557	0.430537	22	17496	434392
ICDCoD I95 Hypotension	0.171537	0.217904	1.18713	0.774487	1.81962	0.431157	36	17496	434402
ICDCoD L02 Cutaneous abscess furuncle and carbuncle	0.126504	0.160713	1.13485	0.828206	1.55504	0.431197	69	17496	434066
ICDCoD M76 Enthesopathies of lower limb excluding foot	-0.127703	0.162943	0.880114	0.639498	1.21126	0.433198	88	17496	433716
ICDCoD H72 Perforation of tympanic membrane	-0.177272	0.226802	0.837552	0.536974	1.30638	0.434441	48	17496	434101
ICDCoD M45 Ankylosing spondylitis	-0.177263	0.227647	0.837559	0.536091	1.30856	0.436171	48	17496	433975
ICDCoD D12 Benign neoplasm of colon rectum anus and anal canal	-0.136793	0.175927	0.87215	0.617788	1.23124	0.436829	76	17496	434022
ICDCoD T43 Poisoning by psychotropic drugs not elsewhere classified	-0.198501	0.255889	0.819959	0.496564	1.35397	0.437908	39	17496	433954
ICDCoD M41 Scoliosis	0.221594	0.286667	1.24806	0.711576	2.18903	0.439522	19	17496	434405
ICDCoD S92 Fracture of foot except ankle	-0.143725	0.186409	0.866126	0.601044	1.24812	0.440695	70	17496	433898
ICDCoD L27 Dermatitis due to substances taken internally	0.203373	0.264459	1.22553	0.729813	2.05795	0.441884	23	17496	434431
ICDCoD R11 Nausea and vomiting	0.114663	0.149498	1.1215	0.836647	1.50332	0.44309	84	17496	433878
ICDCoD M87 Osteonecrosis	0.233919	0.305046	1.26354	0.694911	2.29747	0.443182	16	17496	434576
ICDCoD I88 Nonspecific lymphadenitis	-0.337571	0.440265	0.713501	0.301046	1.69105	0.443233	15	17496	434501
ICDCoD R60 Oedema not elsewhere classified	0.186122	0.244018	1.20457	0.746654	1.94332	0.445619	28	17496	434451
ICDCoD I72 Other aneurysm	0.213133	0.280434	1.23755	0.714253	2.14424	0.447248	20	17496	434547
ICDCoD H20 Iridocyclitis	-0.206941	0.272988	0.813068	0.476162	1.38835	0.448416	35	17496	434197
ICDCoD D64 Other anaemias	-0.116024	0.153894	0.890454	0.658588	1.20395	0.450896	102	17496	433922
ICDCoD R29 Other symptoms and signs involving the nervous and musculoskeletal systems	-0.121907	0.1625	0.885231	0.643775	1.21725	0.453137	88	17496	433237
ICDCoD R70 Elevated erythrocyte sedimentation rate and abnormality of plasma viscosity	0.179254	0.239151	1.19632	0.748652	1.91169	0.453529	30	17496	434392
ICDCoD M05 Seropositive rheumatoid arthritis	-0.0874157	0.117384	0.916296	0.727976	1.15333	0.456453	172	17496	432818
ICDCoD C71 Malignant neoplasm of brain	-0.236437	0.321304	0.789435	0.42055	1.48189	0.461811	26	17496	434495
ICDCoD J11 Influenza virus not identified	0.244086	0.336124	1.27645	0.660527	2.46672	0.46773	14	17496	434523
ICDCoD H27 Other disorders of lens	-0.180528	0.251859	0.834829	0.509579	1.36768	0.473508	41	17496	434055
ICDCoD M47 Spondylosis	0.0737577	0.102954	1.07655	0.879826	1.31725	0.473734	185	17496	432482
ICDCoD L50 Urticaria	-0.161466	0.22611	0.850896	0.54627	1.3254	0.475165	48	17496	434007
ICDCoD E83 Disorders of mineral metabolism	-0.326556	0.459702	0.721404	0.293003	1.77617	0.477478	14	17496	434567
ICDCoD O34 Maternal care for known or suspected abnormality of pelvic organs	-0.0853923	0.120279	0.918152	0.725322	1.16225	0.477736	156	17496	432362
ICDCoD T51 Toxic effect of alcohol	0.190925	0.269462	1.21037	0.713751	2.05253	0.478609	23	17496	434285
ICDCoD A41 Other septicaemia	0.0844358	0.119501	1.0881	0.860892	1.37528	0.479833	134	17496	433723
ICDCoD M93 Other osteochondropathies	0.147353	0.208837	1.15876	0.769536	1.74486	0.480444	39	17496	434074
ICDCoD M24 Other specific joint derangements	-0.0816369	0.115815	0.921606	0.734449	1.15646	0.480878	167	17496	432015
ICDCoD R31 Unspecified haematuria	-0.105321	0.149436	0.900036	0.671517	1.20632	0.480944	104	17496	433685
ICDCoD S62 Fracture at wrist and hand level	0.0906891	0.128983	1.09493	0.850341	1.40987	0.481989	110	17496	433445
ICDCoD D35 Benign neoplasm of other and unspecified endocrine glands	0.176614	0.25359	1.19317	0.725842	1.96139	0.486144	25	17496	434413
ICDCoD A69 Other spirochaetal infections	-0.296219	0.425481	0.743625	0.322981	1.7121	0.486305	16	17496	434572
ICDCoD J84 Other interstitial pulmonary diseases	0.133221	0.193136	1.1425	0.78245	1.66824	0.490334	49	17496	434303
ICDCoD R41 Other symptoms and signs involving cognitive functions and awareness	0.0998464	0.146074	1.105	0.829893	1.47131	0.49427	90	17496	434127
ICDCoD D86 Sarcoidosis	0.135704	0.198568	1.14534	0.776088	1.69028	0.494346	43	17496	434014
ICDCoD C92 Myeloid leukaemia	-0.32204	0.471366	0.72467	0.287677	1.82547	0.494478	14	17496	434570
ICDCoD D06 Carcinoma in situ of cervix uteri	0.243224	0.356809	1.27535	0.633738	2.56657	0.49545	12	17496	434513
ICDCoD K29 Gastritis and duodenitis	0.0787068	0.115958	1.08189	0.861939	1.35796	0.497295	142	17496	432714
ICDCoD K63 Other diseases of intestine	-0.238899	0.354827	0.787495	0.392837	1.57864	0.500768	22	17496	434495
ICDCoD G91 Hydrocephalus	0.157527	0.23453	1.17061	0.739226	1.85374	0.501792	32	17496	434489
ICDCoD A98 Other viral haemorrhagic fevers not elsewhere classified	-0.118183	0.176363	0.888533	0.628855	1.25544	0.502785	77	17496	433690
ICDCoD N10 Acute tubulo interstitial nephritis	-0.060025	0.0904844	0.941741	0.788696	1.12448	0.507091	277	17496	432085
ICDCoD D44 Neoplasm of uncertain or unknown behaviour of endocrine glands	-0.216514	0.32665	0.805321	0.424541	1.52763	0.507437	24	17496	434545
ICDCoD A08 Viral and other specified intestinal infections	0.0900064	0.135847	1.09418	0.838405	1.42799	0.507614	100	17496	433273
ICDCoD O02 Other abnormal products of conception	0.0530544	0.080093	1.05449	0.90129	1.23372	0.507709	313	17496	430023
ICDCoD E11 Non insulin dependent diabetes mellitus	0.0387371	0.058598	1.0395	0.92671	1.16601	0.50857	634	17496	428266
ICDCoD L43 Lichen planus	-0.350295	0.530717	0.70448	0.248951	1.99354	0.509227	11	17496	434591
ICDCoD M77 Other enthesopathies	0.0697465	0.105743	1.07224	0.871525	1.31917	0.509521	170	17496	432458
ICDCoD H18 Other disorders of cornea	0.202387	0.307295	1.22432	0.670379	2.236	0.510147	17	17496	434467
ICDCoD D25 Leiomyoma of uterus	-0.0331212	0.0503648	0.967421	0.876485	1.06779	0.510778	922	17496	421514
ICDCoD K82 Other diseases of gallbladder	-0.237088	0.360836	0.788922	0.388941	1.60024	0.511148	20	17496	434414
ICDCoD R04 Haemorrhage from respiratory passages	0.0788571	0.120138	1.08205	0.855035	1.36934	0.511574	136	17496	432977
ICDCoD C44 Other malignant neoplasms of skin	-0.0989908	0.150832	0.905751	0.673935	1.21731	0.511633	104	17496	433822
ICDCoD S20 Superficial injury of thorax	0.109828	0.167557	1.11609	0.803656	1.54998	0.512166	66	17496	433888
ICDCoD R18 Ascites	-0.256075	0.392499	0.774084	0.358663	1.67067	0.51413	18	17496	434588
ICDCoD S30 Superficial injury of abdomen lower back and pelvis	0.108389	0.16637	1.11448	0.804369	1.54415	0.514728	67	17496	433805
ICDCoD J44 Other chronic obstructive pulmonary disease	-0.0630672	0.0973531	0.93888	0.775785	1.13626	0.517102	247	17496	432504
ICDCoD O23 Infections of genito urinary tract in pregnancy	-0.26055	0.402959	0.770628	0.349815	1.69766	0.517897	17	17496	434436
ICDCoD K81 Cholecystitis	0.109977	0.170714	1.11625	0.798817	1.55983	0.519437	62	17496	434203
ICDCoD S42 Fracture of shoulder and upper arm	-0.0767622	0.119225	0.92611	0.733122	1.1699	0.519678	160	17496	432857
ICDCoD Q50 Congenital malformations of ovaries Fallopian tubes and broad ligaments	0.172065	0.268621	1.18776	0.701571	2.01086	0.521816	22	17496	434505
ICDCoD O41 Other disorders of amniotic fluid and membranes	0.107784	0.168856	1.11381	0.799976	1.55075	0.523265	66	17496	433787
ICDCoD F40 Phobic anxiety disorders	-0.227254	0.357294	0.796718	0.395521	1.60487	0.524748	21	17496	434368
ICDCoD T79 Certain early complications of trauma not elsewhere classified	0.172262	0.272382	1.18799	0.696556	2.02614	0.527108	24	17496	434439
ICDCoD K41 Femoral hernia	-0.154348	0.244114	0.856974	0.531096	1.38281	0.527206	41	17496	434081
ICDCoD N41 Inflammatory diseases of prostate	-0.185211	0.293178	0.830929	0.467742	1.47612	0.52756	29	17496	434330
ICDCoD H25 Senile cataract	0.0296619	0.0470304	1.03011	0.939396	1.12958	0.528239	1230	17496	426447
ICDCoD N81 Female genital prolapse	0.0445122	0.0713612	1.04552	0.909049	1.20247	0.532786	416	17496	429936
ICDCoD C61 Malignant neoplasm of prostate	-0.0713146	0.114427	0.931169	0.744092	1.16528	0.533131	175	17496	433315
ICDCoD K20 Oesophagitis	0.111467	0.179196	1.11792	0.786819	1.58834	0.533915	56	17496	433763
ICDCoD G31 Other degenerative diseases of nervous system not elsewhere classified	-0.187142	0.30331	0.829326	0.457659	1.50282	0.537235	28	17496	434519
ICDCoD C18 Malignant neoplasm of colon	-0.101256	0.167713	0.903701	0.650526	1.25541	0.546011	82	17496	433947
ICDCoD I11 Hypertensive heart disease	0.0721789	0.120191	1.07485	0.849254	1.36037	0.548151	143	17496	433357
ICDCoD M43 Other deforming dorsopathies	0.103581	0.172853	1.10914	0.790405	1.5564	0.549009	62	17496	433923
ICDCoD H91 Other hearing loss	-0.160512	0.269894	0.851707	0.501825	1.44553	0.552028	33	17496	434270
ICDCoD R20 Disturbances of skin sensation	0.142583	0.241042	1.15325	0.719025	1.8497	0.554168	30	17496	434396
ICDCoD J94 Other pleural conditions	0.146342	0.247819	1.15759	0.712209	1.88149	0.554843	27	17496	434419
ICDCoD C90 Multiple myeloma and malignant plasma cell neoplasms	-0.23323	0.397315	0.791972	0.363503	1.72548	0.557194	17	17496	434529
ICDCoD I27 Other pulmonary heart diseases	-0.220937	0.377649	0.801767	0.382461	1.68077	0.558525	19	17496	434578
ICDCoD J06 Acute upper respiratory infections of multiple and unspecified sites	-0.0506558	0.0866295	0.950606	0.802158	1.12653	0.558722	296	17496	430193
ICDCoD M70 Soft tissue disorders related to use overuse and pressure	-0.111302	0.190539	0.894669	0.615846	1.29973	0.559124	64	17496	434173
ICDCoD E89 Postprocedural endocrine and metabolic disorders not elsewhere classified	-0.288286	0.495151	0.749547	0.284	1.97824	0.560419	12	17496	434545
ICDCoD J22 Unspecified acute lower respiratory infection	-0.214776	0.371046	0.806722	0.389837	1.66942	0.562698	20	17496	434575
ICDCoD I86 Varicose veins of other sites	-0.118634	0.20498	0.888133	0.594285	1.32727	0.562752	54	17496	433762
ICDCoD S32 Fracture of lumbar spine and pelvis	-0.0829751	0.143707	0.920374	0.694446	1.2198	0.563675	112	17496	433486
ICDCoD K57 Diverticular disease of intestine	-0.0498865	0.0870709	0.951337	0.802081	1.12837	0.566684	298	17496	431899
ICDCoD J35 Chronic diseases of tonsils and adenoids	0.0412015	0.0723209	1.04206	0.904342	1.20075	0.568878	383	17496	428695
ICDCoD H44 Disorders of globe	0.202526	0.35657	1.22449	0.608748	2.46306	0.570046	13	17496	434547
ICDCoD N35 Urethral stricture	-0.194154	0.342423	0.823531	0.420924	1.61123	0.570714	21	17496	434494
ICDCoD K04 Diseases of pulp and periapical tissues	0.0965441	0.17147	1.10136	0.786992	1.5413	0.573409	61	17496	434133
ICDCoD N12 Tubulo interstitial nephritis not specified as acute or chronic	0.161793	0.287964	1.17562	0.668569	2.06722	0.574217	21	17496	434568
ICDCoD T36 Poisoning by systemic antibiotics	-0.085967	0.153038	0.917624	0.679824	1.23861	0.574296	96	17496	433901
ICDCoD J01 Acute sinusitis	0.0504303	0.0898094	1.05172	0.881971	1.25415	0.574439	240	17496	431026
ICDCoD S73 Dislocation sprain and strain of joint and ligaments of hip	-0.2348	0.419024	0.790729	0.347814	1.79766	0.575241	15	17496	434497
ICDCoD R25 Abnormal involuntary movements	0.188938	0.339077	1.20797	0.62148	2.34792	0.577381	15	17496	434600
ICDCoD F43 Reaction to severe stress and adjustment disorders	0.0813187	0.146465	1.08472	0.814034	1.44541	0.578752	86	17496	433377
ICDCoD O44 Placenta praevia	-0.191104	0.345316	0.826046	0.419822	1.62534	0.579977	21	17496	434425
ICDCoD O61 Failed induction of labour	0.151333	0.274341	1.16338	0.679515	1.99181	0.581208	23	17496	434432
ICDCoD M13 Other arthritis	-0.0994074	0.180765	0.905374	0.635269	1.29032	0.58237	71	17496	434020
ICDCoD L91 Hypertrophic disorders of skin	-0.170066	0.310488	0.843609	0.459038	1.55037	0.583872	25	17496	434332
ICDCoD N60 Benign mammary dysplasia	-0.112006	0.204514	0.894039	0.598784	1.33488	0.58392	55	17496	433710
ICDCoD E23 Hypofunction and other disorders of pituitary gland	0.199146	0.366385	1.22036	0.595134	2.50243	0.586756	11	17496	434565
ICDCoD K21 Gastro oesophageal reflux disease	0.0703248	0.129993	1.07286	0.831552	1.38418	0.588515	113	17496	433680
ICDCoD K01 Embedded and impacted teeth	-0.163692	0.303506	0.849003	0.468338	1.53907	0.589654	27	17496	434478
ICDCoD O04 Medical abortion	0.0349769	0.0650292	1.0356	0.911667	1.17637	0.590671	504	17496	425684
ICDCoD K05 Gingivitis and periodontal diseases	0.106069	0.197237	1.1119	0.755395	1.63665	0.590731	47	17496	434137
ICDCoD F02 Dementia in other diseases classified elsewhere	0.139619	0.259947	1.14984	0.690819	1.91385	0.591195	28	17496	434594
ICDCoD C80 Malignant neoplasm without specification of site	0.178774	0.334258	1.19575	0.621032	2.30233	0.592762	15	17496	434585
ICDCoD Q51 Congenital malformations of uterus and cervix	-0.207921	0.389927	0.812272	0.378259	1.74427	0.593875	17	17496	434475
ICDCoD H26 Other cataract	0.0497607	0.0936913	1.05102	0.8747	1.26288	0.59534	224	17496	432175
ICDCoD J38 Diseases of vocal cords and larynx not elsewhere classified	-0.0927308	0.175047	0.911439	0.646732	1.28449	0.596287	72	17496	433690
ICDCoD T92 Sequelae of injuries of upper limb	-0.0648363	0.122727	0.937221	0.736843	1.19209	0.597292	147	17496	432218
ICDCoD D27 Benign neoplasm of ovary	-0.0734836	0.13948	0.929151	0.706901	1.22128	0.598305	117	17496	432929
ICDCoD S91 Open wound of ankle and foot	0.15271	0.289979	1.16499	0.659912	2.05663	0.598454	21	17496	434437
ICDCoD K40 Inguinal hernia	-0.0259062	0.0491976	0.974426	0.884853	1.07307	0.598489	981	17496	422796
ICDCoD B02 Zoster .herpes zoster.	-0.156814	0.29925	0.854863	0.475521	1.53682	0.600263	28	17496	434411
ICDCoD J34 Other disorders of nose and nasal sinuses	0.040212	0.0775375	1.04103	0.894258	1.2119	0.60403	325	17496	430468
ICDCoD C34 Malignant neoplasm of bronchus and lung	-0.0745137	0.143808	0.928195	0.700209	1.23041	0.604355	109	17496	433853
ICDCoD O91 Infections of breast associated with childbirth	0.150247	0.290271	1.16212	0.657911	2.05275	0.604732	19	17496	434367
ICDCoD S51 Open wound of forearm	-0.163905	0.318154	0.848823	0.454987	1.58356	0.606432	25	17496	434269
ICDCoD O24 Diabetes mellitus in pregnancy	0.0507187	0.0989264	1.05203	0.866601	1.27713	0.608167	201	17496	431875
ICDCoD M19 Other arthrosis	0.0331719	0.0650824	1.03373	0.909928	1.17437	0.610268	492	17496	427211
ICDCoD J30 Vasomotor and allergic rhinitis	0.0883432	0.17342	1.09236	0.777586	1.53457	0.61046	62	17496	433683
ICDCoD N61 Inflammatory disorders of breast	-0.18201	0.361164	0.833593	0.4107	1.69193	0.614293	18	17496	434504
ICDCoD L51 Erythema multiforme	0.191222	0.380266	1.21073	0.57459	2.55115	0.615059	11	17496	434557
ICDCoD R05 Cough	-0.0787078	0.157052	0.92431	0.67941	1.25749	0.616261	93	17496	433168
ICDCoD O48 Prolonged pregnancy	-0.0868592	0.173432	0.916806	0.652603	1.28797	0.616495	75	17496	433464
ICDCoD G56 Mononeuropathies of upper limb	0.0297897	0.0596849	1.03024	0.916501	1.15809	0.617697	578	17496	428776
ICDCoD O14 Gestational .pregnancy induced. hypertension with significant proteinuria	-0.0716739	0.143904	0.930834	0.702068	1.23414	0.618436	107	17496	432984
ICDCoD D18 Haemangioma and lymphangioma any site	-0.175961	0.354655	0.838651	0.418497	1.68062	0.619791	19	17496	434428
ICDCoD O84 Multiple delivery	-0.154737	0.314547	0.856641	0.462436	1.58689	0.622765	25	17496	434462
ICDCoD G45 Transient cerebral ischaemic attacks and related syndromes	0.0399203	0.0812129	1.04073	0.88758	1.2203	0.623036	318	17496	431966
ICDCoD B34 Viral infection of unspecified site	0.165404	0.337333	1.17987	0.609103	2.28548	0.623902	15	17496	434582
ICDCoD R93 Abnormal findings on diagnostic imaging of other body structures	0.137804	0.28319	1.14775	0.658857	1.99942	0.626532	22	17496	434489
ICDCoD I87 Other disorders of veins	0.0644833	0.132816	1.06661	0.822146	1.38376	0.627317	108	17496	434025
ICDCoD H52 Disorders of refraction and accommodation	0.145848	0.300924	1.15702	0.641489	2.08686	0.627913	19	17496	434565
ICDCoD D69 Purpura and other haemorrhagic conditions	0.110928	0.230931	1.11731	0.710564	1.7569	0.630978	32	17496	434397
ICDCoD S80 Superficial injury of lower leg	0.0909121	0.189353	1.09517	0.755618	1.58731	0.631142	52	17496	434037
ICDCoD M06 Other rheumatoid arthritis	0.0569105	0.118795	1.05856	0.838679	1.33609	0.631892	143	17496	432406
ICDCoD H33 Retinal detachments and breaks	0.0682902	0.143002	1.07068	0.80897	1.41705	0.632973	92	17496	433773
ICDCoD N28 Other disorders of kidney and ureter not elsewhere classified	0.12899	0.27074	1.13768	0.669208	1.9341	0.633765	23	17496	434417
ICDCoD O06 Unspecified abortion	0.0936817	0.198101	1.09821	0.744832	1.61925	0.636286	46	17496	433758
ICDCoD I34 Nonrheumatic mitral valve disorders	-0.0793664	0.167921	0.923701	0.664653	1.28371	0.636468	83	17496	433927
ICDCoD C22 Malignant neoplasm of liver and intrahepatic bile ducts	0.129526	0.276523	1.13829	0.662021	1.95719	0.639491	24	17496	434563
ICDCoD K86 Other diseases of pancreas	-0.0782832	0.167943	0.924703	0.665344	1.28516	0.641123	81	17496	433812
ICDCoD N05 Unspecified nephritic syndrome	0.104645	0.224925	1.11032	0.714474	1.72547	0.641758	36	17496	434324
ICDCoD S52 Fracture of forearm	0.040375	0.0869145	1.0412	0.878115	1.23458	0.642263	265	17496	431985
ICDCoD I83 Varicose veins of lower extremities	-0.0224055	0.0487078	0.977844	0.888809	1.0758	0.645517	954	17496	419462
ICDCoD O90 Complications of the puerperium not elsewhere classified	-0.137342	0.302389	0.871672	0.481897	1.57671	0.649691	26	17496	434281
ICDCoD H83 Other diseases of inner ear	-0.198982	0.440376	0.819565	0.345722	1.94285	0.651381	13	17496	434486
ICDCoD K22 Other diseases of oesophagus	-0.0854355	0.189207	0.918112	0.633636	1.33031	0.651596	63	17496	433922
ICDCoD K26 Duodenal ulcer	-0.0767704	0.170686	0.926102	0.662778	1.29405	0.652872	78	17496	433583
ICDCoD S27 Injury of other and unspecified intrathoracic organs	0.102355	0.228117	1.10778	0.708394	1.73232	0.653652	35	17496	434301
ICDCoD H11 Other disorders of conjunctiva	0.134946	0.301713	1.14447	0.633553	2.06742	0.654683	19	17496	434512
ICDCoD C20 Malignant neoplasm of rectum	-0.0967423	0.217681	0.90779	0.592505	1.39085	0.656737	49	17496	434263
ICDCoD M84 Disorders of continuity of bone	-0.13808	0.312145	0.871029	0.472421	1.60596	0.658228	24	17496	434466
ICDCoD D28 Benign neoplasm of other and unspecified female genital organs	-0.159755	0.361629	0.852353	0.41956	1.73159	0.65866	19	17496	434431
ICDCoD M86 Osteomyelitis	0.138622	0.313819	1.14869	0.620976	2.12486	0.658687	17	17496	434522
ICDCoD Q61 Cystic kidney disease	0.172381	0.39547	1.18813	0.54731	2.57926	0.662917	11	17496	434597
ICDCoD O12 Gestational .pregnancy induced. oedema and proteinuria without hypertension	0.16516	0.388958	1.17958	0.550352	2.52822	0.671113	11	17496	434573
ICDCoD M12 Other specific arthropathies	-0.149811	0.352868	0.860871	0.431093	1.71912	0.671163	20	17496	434363
ICDCoD F61 Mixed and other personality disorders	-0.167145	0.395938	0.846077	0.389387	1.8384	0.672916	16	17496	434556
ICDCoD O00 Ectopic pregnancy	0.0544365	0.13158	1.05595	0.815903	1.36661	0.679082	112	17496	432653
ICDCoD N93 Other abnormal uterine and vaginal bleeding	-0.11461	0.280254	0.891714	0.514836	1.54448	0.682575	28	17496	434311
ICDCoD G30 Alzheimer.s disease	0.0520421	0.129981	1.05342	0.816506	1.35908	0.688875	125	17496	434111
ICDCoD C53 Malignant neoplasm of cervix uteri	-0.179569	0.451448	0.835631	0.344933	2.02439	0.690806	12	17496	434570
ICDCoD S41 Open wound of shoulder and upper arm	-0.192202	0.485896	0.82514	0.318364	2.13861	0.692428	11	17496	434525
ICDCoD R13 Dysphagia	-0.0947865	0.239922	0.909567	0.568341	1.45566	0.69279	40	17496	434273
ICDCoD O71 Other obstetric trauma	0.0721701	0.183915	1.07484	0.749534	1.54133	0.694756	56	17496	433815
ICDCoD F30 Manic episode	-0.0620403	0.159746	0.939845	0.687192	1.28539	0.697743	87	17496	433112
ICDCoD I51 Complications and ill defined descriptions of heart disease	0.0867171	0.224147	1.09059	0.702851	1.69223	0.698848	37	17496	434374
ICDCoD K61 Abscess of anal and rectal regions	-0.0896188	0.232766	0.91428	0.579354	1.44283	0.700225	42	17496	434221
ICDCoD M17 Gonarthrosis .arthrosis of knee.	0.0196399	0.0511051	1.01983	0.922631	1.12728	0.700753	835	17496	427944
ICDCoD N62 Hypertrophy of breast	0.0714775	0.187771	1.07409	0.743375	1.55195	0.703454	54	17496	434121
ICDCoD K90 Intestinal malabsorption	0.109462	0.28766	1.11568	0.634859	1.96065	0.703556	22	17496	434389
ICDCoD R52 Pain not elsewhere classified	-0.110782	0.291278	0.895134	0.505763	1.58427	0.7037	27	17496	434494
ICDCoD N20 Calculus of kidney and ureter	0.0385627	0.101541	1.03932	0.851754	1.26818	0.704112	193	17496	431938
ICDCoD F10 Mental and behavioural disorders due to use of alcohol	-0.0247886	0.0657166	0.975516	0.857621	1.10962	0.706022	513	17496	428350
ICDCoD S43 Dislocation sprain and strain of joints and ligaments of shoulder girdle	0.0400784	0.106326	1.04089	0.845084	1.28207	0.706218	174	17496	432401
ICDCoD C73 Malignant neoplasm of thyroid gland	-0.0916244	0.244923	0.912448	0.56458	1.47466	0.708334	38	17496	434244
ICDCoD M01 Direct infections of joint in infectious and parasitic diseases classified elsewhere	0.117794	0.31583	1.12501	0.605783	2.08928	0.709174	18	17496	434346
ICDCoD S60 Superficial injury of wrist and hand	-0.17797	0.479329	0.836968	0.327111	2.14152	0.710422	11	17496	434561
ICDCoD S21 Open wound of thorax	-0.175689	0.474857	0.838879	0.330744	2.12768	0.711396	11	17496	434496
ICDCoD D13 Benign neoplasm of other and ill defined parts of digestive system	0.101097	0.276634	1.10638	0.643324	1.90275	0.714774	23	17496	434509
ICDCoD M48 Other spondylopathies	-0.0313708	0.0891675	0.969116	0.81372	1.15419	0.724974	279	17496	431757
ICDCoD K80 Cholelithiasis	0.0175714	0.0499601	1.01773	0.922793	1.12243	0.725057	850	17496	425011
ICDCoD N48 Other disorders of penis	-0.093125	0.265342	0.91108	0.541618	1.53257	0.725616	33	17496	434257
ICDCoD T90 Sequelae of injuries of head	0.0928979	0.26654	1.09735	0.650821	1.85024	0.72744	26	17496	434293
ICDCoD M54 Dorsalgia	0.0226732	0.0653249	1.02293	0.899997	1.16266	0.728529	491	17496	428061
ICDCoD I26 Pulmonary embolism	0.0415068	0.120222	1.04238	0.823552	1.31935	0.729905	138	17496	433640
ICDCoD N64 Other disorders of breast	-0.071895	0.209076	0.930629	0.617742	1.40199	0.730944	51	17496	433853
ICDCoD O42 Premature rupture of membranes	0.038782	0.116367	1.03954	0.82754	1.30586	0.738928	149	17496	432479
ICDCoD O21 Excessive vomiting in pregnancy	-0.0828147	0.250075	0.920522	0.563853	1.5028	0.740524	36	17496	434154
ICDCoD J02 Acute pharyngitis	-0.0651015	0.199941	0.936972	0.633189	1.3865	0.744724	55	17496	433690
ICDCoD H49 Paralytic strabismus	0.100609	0.311265	1.10584	0.600814	2.03539	0.746524	18	17496	434542
ICDCoD S56 Injury of muscle and tendon at forearm level	0.123917	0.38406	1.13192	0.53321	2.4029	0.746959	12	17496	434497
ICDCoD O30 Multiple gestation	0.0551334	0.171259	1.05668	0.75538	1.47816	0.747506	66	17496	433730
ICDCoD F01 Vascular dementia	0.0749245	0.236213	1.0778	0.678376	1.71241	0.7511	36	17496	434508
ICDCoD G20 Parkinson.s disease	-0.0618746	0.195072	0.940001	0.641327	1.37777	0.751101	62	17496	434253
ICDCoD K66 Other disorders of peritoneum	0.0942244	0.297268	1.09881	0.613595	1.96771	0.751268	20	17496	434456
ICDCoD R00 Abnormalities of heart beat	0.0599569	0.189848	1.06179	0.731876	1.54043	0.752142	54	17496	434242
ICDCoD C69 Malignant neoplasm of eye and adnexa	-0.137525	0.446882	0.871513	0.362978	2.09251	0.758278	12	17496	434601
ICDCoD M95 Other acquired deformities of musculoskeletal system and connective tissue	-0.119214	0.389689	0.887618	0.413539	1.90518	0.759665	15	17496	434534
ICDCoD R74 Abnormal serum enzyme levels	0.0928982	0.306107	1.09735	0.602257	1.99944	0.761522	18	17496	434555
ICDCoD B37 Candidiasis	-0.111368	0.367604	0.894609	0.435234	1.83884	0.761922	17	17496	434543
ICDCoD N80 Endometriosis	-0.0230818	0.0775062	0.977183	0.839462	1.1375	0.765852	356	17496	429182
ICDCoD G12 Spinal muscular atrophy and related syndromes	-0.139128	0.470254	0.870117	0.34617	2.18709	0.767339	11	17496	434614
ICDCoD R94 Abnormal results of function studies	0.112032	0.38075	1.11855	0.53034	2.35915	0.768574	12	17496	434559
ICDCoD O80 Single spontaneous delivery	0.0120406	0.04109	1.01211	0.933797	1.097	0.769499	2356	17496	393868
ICDCoD A04 Other bacterial intestinal infections	0.0430313	0.150134	1.04397	0.777842	1.40115	0.774404	85	17496	433920
ICDCoD D68 Other coagulation defects	0.103998	0.364394	1.1096	0.543234	2.26644	0.775337	14	17496	434633
ICDCoD O40 Polyhydramnios	-0.109504	0.384135	0.896278	0.422144	1.90294	0.775593	15	17496	434475
ICDCoD N95 Menopausal and other perimenopausal disorders	-0.0278552	0.0979011	0.972529	0.802726	1.17825	0.776009	234	17496	431777
ICDCoD S70 Superficial injury of hip and thigh	-0.0599374	0.211121	0.941823	0.622672	1.42456	0.776487	50	17496	434189
ICDCoD C56 Malignant neoplasm of ovary	0.0620892	0.222523	1.06406	0.687939	1.64581	0.780227	40	17496	434312
ICDCoD O99 Other maternal diseases classifiable elsewhere but complicating pregnancy childbirth and the puerperium	0.0393705	0.141352	1.04016	0.788455	1.37221	0.780608	99	17496	433529
ICDCoD F00 Dementia in Alzheimer.s disease	0.0424706	0.155274	1.04339	0.769614	1.41455	0.784454	88	17496	434276
ICDCoD M15 Polyarthrosis	0.0710871	0.260486	1.07367	0.644381	1.78897	0.784929	29	17496	434476
ICDCoD T14 Injury of unspecified body region	0.0958941	0.352905	1.10064	0.551122	2.19809	0.785831	15	17496	434523
ICDCoD I60 Subarachnoid haemorrhage	-0.0374174	0.139904	0.963274	0.732253	1.26718	0.789122	109	17496	433431
ICDCoD C64 Malignant neoplasm of kidney except renal pelvis	-0.0661139	0.248282	0.936024	0.575367	1.52275	0.79002	37	17496	434333
ICDCoD G50 Disorders of trigeminal nerve	-0.1147	0.438404	0.891634	0.37758	2.10554	0.793607	12	17496	434536
ICDCoD E86 Volume depletion	-0.0905873	0.348335	0.913395	0.461476	1.80787	0.794819	20	17496	434597
ICDCoD K74 Fibrosis and cirrhosis of liver	-0.0745817	0.291428	0.928132	0.524253	1.64315	0.798014	25	17496	434494
ICDCoD J13 Pneumonia due to Streptococcus pneumoniae	0.0831755	0.328742	1.08673	0.570547	2.06992	0.800259	17	17496	434595
ICDCoD D70 Agranulocytosis	-0.10148	0.404978	0.903499	0.408511	1.99826	0.802138	14	17496	434632
ICDCoD I45 Other conduction disorders	-0.0548898	0.22122	0.946589	0.613558	1.46039	0.804039	46	17496	434245
ICDCoD Q18 Other congenital malformations of face and neck	-0.0802615	0.328199	0.922875	0.485036	1.75595	0.806804	20	17496	434409
ICDCoD R35 Polyuria	0.0621355	0.265461	1.06411	0.632441	1.7904	0.814933	26	17496	434487
ICDCoD B00 Herpesviral .herpes simplex. infections	-0.0738108	0.320076	0.928847	0.49601	1.7394	0.817623	22	17496	434421
ICDCoD K83 Other diseases of biliary tract	0.0502652	0.218517	1.05155	0.685211	1.61375	0.81807	41	17496	434416
ICDCoD S01 Open wound of head	-0.0283736	0.12464	0.972025	0.761346	1.241	0.819922	140	17496	432961
ICDCoD H40 Glaucoma	0.0242582	0.10879	1.02455	0.827811	1.26806	0.82355	176	17496	432331
ICDCoD I40 Acute myocarditis	-0.086028	0.385825	0.917568	0.430743	1.9546	0.823557	15	17496	434568
ICDCoD B27 Infectious mononucleosis	-0.0691601	0.31052	0.933177	0.507743	1.71508	0.823751	23	17496	434270
ICDCoD L04 Acute lymphadenitis	-0.0654052	0.294852	0.936688	0.525547	1.66947	0.824451	25	17496	434359
ICDCoD K30 Dyspepsia	-0.0842055	0.38302	0.919242	0.433908	1.94743	0.825991	16	17496	434552
ICDCoD S31 Open wound of abdomen lower back and pelvis	-0.0818331	0.375272	0.921426	0.441593	1.92264	0.82738	16	17496	434472
ICDCoD I61 Intracerebral haemorrhage	0.0292372	0.134173	1.02967	0.791567	1.33939	0.827501	114	17496	433753
ICDCoD M00 Pyogenic arthritis	0.0564329	0.262117	1.05806	0.63298	1.76859	0.829536	28	17496	434368
ICDCoD N39 Other disorders of urinary system	-0.0154489	0.0720562	0.98467	0.854978	1.13403	0.830234	435	17496	429885
ICDCoD M67 Other disorders of synovium and tendon	-0.0205615	0.0990785	0.979648	0.806739	1.18962	0.835598	216	17496	432118
ICDCoD O72 Postpartum haemorrhage	0.0227294	0.111135	1.02299	0.822757	1.27195	0.837946	164	17496	432144
ICDCoD G93 Other disorders of brain	-0.0633899	0.312619	0.938577	0.508585	1.73212	0.839314	22	17496	434497
ICDCoD N03 Chronic nephritic syndrome	0.0561261	0.282731	1.05773	0.607729	1.84094	0.842643	24	17496	434453
ICDCoD R33 Retention of urine	-0.0254005	0.128103	0.974919	0.758447	1.25318	0.842825	133	17496	433738
ICDCoD D10 Benign neoplasm of mouth and pharynx	-0.0624584	0.326209	0.939452	0.495679	1.78053	0.848159	20	17496	434487
ICDCoD N90 Other noninflammatory disorders of vulva and perineum	0.0560481	0.293287	1.05765	0.595238	1.87928	0.848444	22	17496	434415
ICDCoD C79 Secondary malignant neoplasm of other sites	-0.0579332	0.304599	0.943713	0.519469	1.71443	0.849156	23	17496	434588
ICDCoD F31 Bipolar affective disorder	-0.0283044	0.149367	0.972092	0.725376	1.30272	0.849705	96	17496	433125
ICDCoD G51 Facial nerve disorders	0.0545528	0.28965	1.05607	0.5986	1.86315	0.85061	23	17496	434447
ICDCoD H02 Other disorders of eyelid	-0.0227978	0.123383	0.97746	0.767491	1.24487	0.853407	140	17496	433571
ICDCoD F33 Recurrent depressive disorder	-0.025626	0.142076	0.9747	0.73779	1.28768	0.856864	105	17496	433927
ICDCoD K59 Other functional intestinal disorders	0.0222488	0.123863	1.0225	0.8021	1.30346	0.857447	134	17496	433320
ICDCoD K42 Umbilical hernia	0.0196693	0.113202	1.01986	0.816926	1.27322	0.862059	158	17496	433169
ICDCoD H04 Disorders of lachrymal system	-0.0386747	0.230093	0.962064	0.612837	1.5103	0.866518	41	17496	434293
ICDCoD T42 Poisoning by antiepileptic sedative hypnotic and anti Parkinsonism drugs	0.0328002	0.195419	1.03334	0.704532	1.51562	0.866705	52	17496	433692
ICDCoD D30 Benign neoplasm of urinary organs	-0.0611384	0.373393	0.940693	0.45249	1.95563	0.869938	16	17496	434524
ICDCoD M80 Osteoporosis with pathological fracture	0.044853	0.277332	1.04587	0.607309	1.80115	0.871518	27	17496	434577
ICDCoD I69 Sequelae of cerebrovascular disease	-0.0163297	0.105783	0.983803	0.799584	1.21046	0.877318	201	17496	432950
ICDCoD J12 Viral pneumonia not elsewhere classified	0.0527296	0.345244	1.05414	0.535825	2.07385	0.87861	16	17496	434442
ICDCoD N43 Hydrocele and spermatocele	0.0196173	0.133024	1.01981	0.785755	1.32359	0.88276	116	17496	433399
ICDCoD K50 Crohn.s disease .regional enteritis.	-0.0397238	0.272571	0.961055	0.563289	1.6397	0.884129	28	17496	434375
ICDCoD S64 Injury of nerves at wrist and hand level	-0.0494926	0.342588	0.951712	0.486282	1.86261	0.885132	18	17496	434472
ICDCoD J67 Hypersensitivity pneumonitis due to organic dust	-0.0430893	0.298702	0.957826	0.533368	1.72007	0.885299	25	17496	434217
ICDCoD K65 Peritonitis	0.0354234	0.247705	1.03606	0.637578	1.68359	0.886285	32	17496	434462
ICDCoD H65 Nonsuppurative otitis media	-0.0493432	0.345329	0.951854	0.483749	1.87293	0.886379	18	17496	434394
ICDCoD M02 Reactive arthropathies	-0.0441487	0.30947	0.956812	0.521676	1.7549	0.886559	23	17496	434366
ICDCoD D05 Carcinoma in situ of breast	-0.0358022	0.251056	0.964831	0.589858	1.57817	0.886601	34	17496	434466
ICDCoD N76 Other inflammation of vagina and vulva	-0.0535471	0.378521	0.947861	0.451379	1.99044	0.887503	15	17496	434506
ICDCoD D26 Other benign neoplasms of uterus	-0.0492018	0.351168	0.951989	0.478313	1.89475	0.888574	17	17496	434398
ICDCoD S61 Open wound of wrist and hand	-0.0184566	0.137897	0.981713	0.749211	1.28637	0.893526	112	17496	432889
ICDCoD C25 Malignant neoplasm of pancreas	0.0272321	0.20395	1.02761	0.689002	1.53261	0.89378	49	17496	434368
ICDCoD M07 Psoriatic and enteropathic arthropathies	-0.0449812	0.351466	0.956015	0.480055	1.90388	0.898164	17	17496	434563
ICDCoD K62 Other diseases of anus and rectum	-0.0176287	0.137956	0.982526	0.749744	1.28758	0.898319	109	17496	433571
ICDCoD A87 Viral meningitis	-0.0512986	0.40823	0.949995	0.426804	2.11453	0.9	13	17496	434575
ICDCoD J00 Acute nasopharyngitis .common cold.	0.0186666	0.151422	1.01884	0.757205	1.37088	0.901889	90	17496	432927
ICDCoD G40 Epilepsy	-0.014133	0.114666	0.985966	0.787511	1.23443	0.901906	162	17496	433088
ICDCoD A46 Erysipelas	0.00868724	0.0706257	1.00873	0.878325	1.15849	0.902104	423	17496	430584
ICDCoD K08 Other disorders of teeth and supporting structures	0.0325698	0.266177	1.03311	0.613155	1.74068	0.902613	29	17496	434471
ICDCoD N92 Excessive frequent and irregular menstruation	0.00671433	0.055034	1.00674	0.903795	1.1214	0.902896	718	17496	423565
ICDCoD C15 Malignant neoplasm of oesophagus	0.0401273	0.329298	1.04094	0.545912	1.98487	0.903012	18	17496	434585
ICDCoD S53 Dislocation sprain and strain of joints and ligaments of elbow	0.0349121	0.288367	1.03553	0.588435	1.82232	0.903637	24	17496	434351
ICDCoD F51 Nonorganic sleep disorders	0.0287265	0.24094	1.02914	0.641777	1.65032	0.905096	35	17496	434163
ICDCoD R17 Unspecified jaundice	-0.0352616	0.298697	0.965353	0.537564	1.73357	0.906027	24	17496	434491
ICDCoD R40 Somnolence stupor and coma	-0.0379254	0.326261	0.962785	0.507937	1.82494	0.90746	21	17496	434515
ICDCoD A40 Streptococcal septicaemia	0.0224949	0.208061	1.02275	0.680243	1.53771	0.913903	44	17496	434314
ICDCoD H43 Disorders of vitreous body	0.0262607	0.245563	1.02661	0.634421	1.66124	0.914836	34	17496	434399
ICDCoD F05 Delirium not induced by alcohol and other psychoactive substances	0.0274307	0.256766	1.02781	0.621368	1.70011	0.914923	31	17496	434533
ICDCoD O32 Maternal care for known or suspected malpresentation of foetus	-0.0101619	0.0951769	0.98989	0.82143	1.1929	0.914973	234	17496	430977
ICDCoD S02 Fracture of skull and facial bones	0.0136201	0.127681	1.01371	0.789279	1.30197	0.915049	124	17496	432991
ICDCoD J43 Emphysema	-0.0386126	0.36506	0.962123	0.470419	1.96778	0.915765	17	17496	434587
ICDCoD J69 Pneumonitis due to solids and liquids	0.0244619	0.234438	1.02476	0.647241	1.62249	0.916897	37	17496	434460
ICDCoD G81 Hemiplegia	-0.038757	0.373001	0.961984	0.463087	1.99836	0.917244	16	17496	434506
ICDCoD T81 Complications of procedures not elsewhere classified	-0.00676968	0.0693009	0.993253	0.867101	1.13776	0.922182	440	17496	429960
ICDCoD J18 Pneumonia organism unspecified	0.00579589	0.0594721	1.00581	0.895145	1.13016	0.922365	623	17496	428940
ICDCoD S63 Dislocation sprain and strain of joints and ligaments at wrist and hand level	-0.0155312	0.165472	0.984589	0.711873	1.36178	0.92522	74	17496	433884
ICDCoD K60 Fissure and fistula of anal and rectal regions	0.0111623	0.119269	1.01122	0.80043	1.27753	0.925436	142	17496	432641
ICDCoD M65 Synovitis and tenosynovitis	0.0113936	0.122617	1.01146	0.79538	1.28624	0.925967	135	17496	433090
ICDCoD I35 Nonrheumatic aortic valve disorders	0.0114592	0.123877	1.01153	0.793471	1.2895	0.926297	137	17496	433513
ICDCoD S22 Fracture of ribs sternum and thoracic spine	-0.0131488	0.143371	0.986937	0.74516	1.30716	0.926927	103	17496	433585
ICDCoD D23 Other benign neoplasms of skin	-0.0125233	0.145266	0.987555	0.742862	1.31285	0.9313	96	17496	433352
ICDCoD L89 Decubitus ulcer	0.0297888	0.35038	1.03024	0.518427	2.04732	0.932247	17	17496	434604
ICDCoD N63 Unspecified lump in breast	0.0204054	0.241224	1.02062	0.636103	1.63756	0.932587	33	17496	434382
ICDCoD O35 Maternal care for known or suspected foetal abnormality and damage	-0.0282983	0.334993	0.972098	0.504149	1.8744	0.932679	19	17496	434412
ICDCoD N70 Salpingitis and oophoritis	-0.0128869	0.153841	0.987196	0.730216	1.33461	0.933241	88	17496	433096
ICDCoD N94 Pain and other conditions associated with female genital organs and menstrual cycle	0.0155645	0.187535	1.01569	0.703277	1.46687	0.933855	56	17496	433843
ICDCoD S86 Injury of muscle and tendon at lower leg level	0.0133239	0.162816	1.01341	0.736538	1.39437	0.934779	76	17496	434051
ICDCoD J45 Asthma	0.00500928	0.0637647	1.00502	0.886947	1.13881	0.937384	533	17496	427675
ICDCoD K85 Acute pancreatitis	-0.0103708	0.135201	0.989683	0.759295	1.28998	0.938857	113	17496	433268
ICDCoD M50 Cervical disk disorders	0.0115635	0.152205	1.01163	0.750694	1.36327	0.93944	88	17496	433697
ICDCoD E10 Insulin dependent diabetes mellitus	-0.0114144	0.156978	0.988651	0.72681	1.34482	0.942034	85	17496	433776
ICDCoD L84 Corns and callosities	0.0230788	0.319457	1.02335	0.547137	1.91404	0.942408	19	17496	434412
ICDCoD O63 Long labour	0.0075501	0.105402	1.00758	0.819518	1.23879	0.942895	187	17496	432074
ICDCoD S36 Injury of intra abdominal organs	-0.0281342	0.394032	0.972258	0.449133	2.10469	0.943079	14	17496	434569
ICDCoD F41 Other anxiety disorders	-0.0102809	0.144122	0.989772	0.746201	1.31285	0.943132	101	17496	433465
ICDCoD J31 Chronic rhinitis nasopharyngitis and pharyngitis	-0.0198366	0.278812	0.980359	0.567618	1.69322	0.943281	27	17496	434370
ICDCoD A49 Bacterial infection of unspecified site	0.00992207	0.144921	1.00997	0.760239	1.34174	0.945415	98	17496	434271
ICDCoD O43 Placental disorders	-0.0118949	0.181116	0.988176	0.692892	1.4093	0.947636	64	17496	433393
ICDCoD H35 Other retinal disorders	0.00997972	0.155242	1.01003	0.745057	1.36924	0.948743	87	17496	434041
ICDCoD K70 Alcoholic liver disease	0.0097852	0.158406	1.00983	0.740307	1.37749	0.950744	82	17496	433973
ICDCoD C85 Other and unspecified types of non Hodgkin.s lymphoma	0.0224561	0.389496	1.02271	0.476658	2.19431	0.954024	12	17496	434616
ICDCoD G43 Migraine	-0.00862701	0.150798	0.99141	0.73772	1.33234	0.954379	92	17496	433627
ICDCoD R56 Convulsions not elsewhere classified	0.00717509	0.127057	1.0072	0.785169	1.29202	0.954966	126	17496	433189
ICDCoD O13 Gestational .pregnancy induced. hypertension without significant proteinuria	-0.00744931	0.135524	0.992578	0.761035	1.29457	0.956165	115	17496	432944
ICDCoD I62 Other nontraumatic intracranial haemorrhage	-0.0224121	0.421825	0.977837	0.427761	2.23528	0.957627	12	17496	434591
ICDCoD K36 Other appendicitis	0.0197306	0.387696	1.01993	0.477041	2.18063	0.959412	14	17496	434508
ICDCoD R32 Unspecified urinary incontinence	0.0194291	0.393424	1.01962	0.471572	2.20459	0.960613	13	17496	434621
ICDCoD J98 Other respiratory disorders	-0.0131838	0.268479	0.986903	0.583096	1.67035	0.960835	29	17496	434330
ICDCoD R50 Fever of unknown origin	0.00483945	0.104073	1.00485	0.819432	1.23223	0.962911	190	17496	432630
ICDCoD L20 Atopic dermatitis	-0.00915673	0.222148	0.990885	0.641102	1.53151	0.967121	42	17496	434004
ICDCoD A63 Other predominantly sexually transmitted diseases not elsewhere classified	0.01369	0.348401	1.01378	0.51213	2.00683	0.968656	16	17496	434534
ICDCoD L29 Pruritus	0.0162294	0.432607	1.01636	0.435317	2.37296	0.970074	11	17496	434574
ICDCoD N47 Redundant prepuce phimosis and paraphimosis	-0.00568106	0.178456	0.994335	0.700854	1.41071	0.974604	65	17496	433856
ICDCoD G03 Meningitis due to other and unspecified causes	0.0132065	0.426414	1.01329	0.439303	2.33726	0.975293	11	17496	434576
ICDCoD M92 Other juvenile osteochondrosis	0.0109864	0.356208	1.01105	0.502992	2.03227	0.975395	16	17496	434461
ICDCoD O86 Other puerperal infections	-0.00545355	0.186877	0.994561	0.689539	1.43451	0.976719	59	17496	433647
ICDCoD S66 Injury of muscle and tendon at wrist and hand level	-0.00428207	0.150134	0.995727	0.741898	1.3364	0.977246	93	17496	433406
ICDCoD M94 Other disorders of cartilage	-0.00720773	0.25411	0.992818	0.603346	1.6337	0.977371	31	17496	434460
ICDCoD H53 Visual disturbances	0.00656886	0.233341	1.00659	0.637132	1.59029	0.977541	38	17496	434307
ICDCoD J46 Status asthmaticus	-0.00445238	0.177043	0.995558	0.703662	1.40854	0.979937	69	17496	434095
ICDCoD F34 Persistent mood .affective. disorders	-0.0049415	0.206278	0.995071	0.664151	1.49087	0.980888	48	17496	433991
ICDCoD M23 Internal derangement of knee	-0.00117691	0.0502697	0.998824	0.905104	1.10225	0.981322	842	17496	425015
ICDCoD R59 Enlarged lymph nodes	0.00352399	0.191276	1.00353	0.689784	1.45998	0.985301	56	17496	434089
ICDCoD H60 Otitis externa	0.00560412	0.326476	1.00562	0.530312	1.90694	0.986305	19	17496	434455
ICDCoD H34 Retinal vascular occlusions	-0.00554004	0.386354	0.994475	0.466362	2.12063	0.988559	14	17496	434568
ICDCoD I66 Occlusion and stenosis of cerebral arteries not resulting in cerebral infarction	0.00236365	0.183392	1.00237	0.699713	1.43593	0.989717	63	17496	433521
ICDCoD J20 Acute bronchitis	-0.00127913	0.108291	0.998722	0.807728	1.23488	0.990576	178	17496	432749
ICDCoD M81 Osteoporosis without pathological fracture	0.00138034	0.274281	1.00138	0.58496	1.71424	0.995985	28	17496	434466
ICDCoD S76 Injury of muscle and tendon at hip and thigh level	0.00146289	0.311854	1.00146	0.543475	1.8454	0.996257	21	17496	434563
ICDCoD R09 Other symptoms and signs involving the circulatory and respiratory systems	-0.000559277	0.372843	0.999441	0.481267	2.07552	0.998803	15	17496	434415
beta = Effect estimate
se = Standard error
OR = Odds ratio
CI95low = 95% confidence interval, lower threshold
CI95high = 95% confidence interval, higher threshold
P = P-value
n_events = number of events
n_total = number of individuals in analysis
