# Supplementary material for: Genome-wide study for circulating metabolites identifies 62 loci and reveals novel systemic effects of LPA
Source: Nat Commun. 2016 Mar 23;7:11122. doi: 10.1038/ncomms11122 (PMC4814583; doi:10.1038/ncomms11122)
Supplement: Supplementary Data 3 — For the NMR method (described in Soininen et al, Analyst, 2009) the most representative chemical shift values for the metabolic measures in the NMR spectra are shown (many metabolites have a complicated signal with components at multiple chemical shift locations).The representative coefficients of variation (in percent) are calculated for each metabolic measure based on 100 quality control serum samples in relation to the population mean of each metabolic measure. The control samples are processed identically with the actual study samples; one sample being placed in every 96-sample box, i.e., in this case the percentages represent an averaged situation for 9600 samples analysed. [file ncomms11122-s4.xlsx]

## Sheet: Sheet1
Supplementary Data 3. For the NMR method (described in Soininen et al, Analyst, 2009) the most representative chemical shift values for the metabolic measures in the NMR spectra are shown (many metabolites have a complicated signal with components at multiple chemical shift locations).The representative coefficients of variation (in percent) are calculated for each metabolic measure based on 100 …	Method used for: EGCUT, FTC, FR97, COROGENE, GenMets, HBCS, KORA, NFBC 1966, PredictCVD, PROTE and YFS
Measure	NMR signal location (ppm)	CV%
XXL-VLDL-P	0.912	0.16183
XXL-VLDL-L	0.912	0.16261
XXL-VLDL-PL	0.912	0.14842
XXL-VLDL-TG	0.912	0.15781
XL-VLDL-P	0.897	0.11935
XL-VLDL-L	0.897	0.12536
XL-VLDL-PL	0.897	0.1449
XL-VLDL-TG	0.897	0.1017
L-VLDL-P	0.895	0.018284
L-VLDL-L	0.895	0.0211
L-VLDL-PL	0.895	0.021356
L-VLDL-C	0.895	0.06204
L-VLDL-CE	0.895	0.079174
L-VLDL-FC	0.895	0.046876
L-VLDL-TG	0.895	0.015903
M-VLDL-P	0.893	0.0098585
M-VLDL-L	0.893	0.011765
M-VLDL-PL	0.893	0.014307
M-VLDL-C	0.893	0.039374
M-VLDL-CE	0.893	0.059925
M-VLDL-FC	0.893	0.011789
M-VLDL-TG	0.893	0.013942
S-VLDL-P	0.89	0.012949
S-VLDL-L	0.89	0.013693
S-VLDL-PL	0.89	0.021689
S-VLDL-C	0.89	0.039583
S-VLDL-FC	0.89	0.019105
S-VLDL-TG	0.89	0.027088
XS-VLDL-P	0.884	0.042522
XS-VLDL-L	0.884	0.047335
XS-VLDL-PL	0.884	0.0255
XS-VLDL-TG	0.884	0.022352
IDL-P	0.882	0.034377
IDL-L	0.882	0.035923
IDL-PL	0.882	0.033637
IDL-C	0.882	0.044389
IDL-FC	0.882	0.031925
IDL-TG	0.882	0.021002
L-LDL-P	0.881	0.02415
L-LDL-L	0.881	0.025297
L-LDL-PL	0.881	0.024705
L-LDL-C	0.881	0.02902
L-LDL-CE	0.881	0.02941
L-LDL-FC	0.881	0.028162
M-LDL-P	0.871	0.018004
M-LDL-L	0.871	0.018604
M-LDL-PL	0.871	0.018687
M-LDL-C	0.871	0.021974
M-LDL-CE	0.871	0.023923
S-LDL-P	0.869	0.017871
S-LDL-L	0.869	0.018285
S-LDL-C	0.869	0.022479
XL-HDL-P	0.851	0.10232
XL-HDL-L	0.851	0.10622
XL-HDL-PL	0.851	0.07699
XL-HDL-C	0.851	0.14974
XL-HDL-CE	0.851	0.15793
XL-HDL-FC	0.851	0.13891
XL-HDL-TG	0.851	0.12469
L-HDL-P	0.848	0.034688
L-HDL-L	0.848	0.035743
L-HDL-PL	0.848	0.035487
L-HDL-C	0.848	0.040147
L-HDL-CE	0.848	0.037547
L-HDL-FC	0.848	0.052141
M-HDL-P	0.838	0.035611
M-HDL-L	0.838	0.037118
M-HDL-PL	0.838	0.031007
M-HDL-C	0.838	0.047069
M-HDL-CE	0.838	0.047029
M-HDL-FC	0.838	0.047649
S-HDL-P	0.834	0.030867
S-HDL-L	0.834	0.031966
S-HDL-TG	0.834	0.031376
VLDL-D	Derivative	0.00327
LDL-D	Derivative	0.0034668
HDL-D	Derivative	0.0037158
Serum-C	0.87	0.020753
Est-C	4.61	0.02357
Free-C	3.53	0.026086
LDL-C	0.87	0.023177
HDL-C	0.84	0.023149
Serum-TG	0.89	0.012131
TotPG	4.42	0.033938
PC	4.38	0.040918
SM	5.67	0.046308
ApoA1	0.85	0.015921
ApoB	0.88	0.021677
TotFA	2.31	0.037993
FALen	Derivative	0.010598
Bis-DB-ratio	Derivative	0.0248196
Bis-FA-ratio	Derivative	0.0194715
CH2-in-FA	Derivative	0.0144807
CH2-DB-ratio	Derivative	0.0124549
DB-in-FA	Derivative	0.021516
DHA	2.38	0.026607
LA	2.77	0.033046
FAw3	0.98	0.027311
FAw6	0.89	0.045105
FAw79S	0.88	0.0227409
MUFA	2.01	0.030205
otPUFA	2.83	0.0635011
Glc	5.25	0.026025
Lac	1.35	0.031541
Pyr	2.38	0.04707
Cit	2.68	0.10112
Glol	3.67	0.062964
Ala	1.5	0.022871
Gln	2.47	0.026852
Gly	3.58	0.077321
His	7.07	0.089406
Ile	1.03	0.033594
Leu	0.97	0.019031
Val	1.06	0.023152
Phe	7.36	0.039024
Tyr	6.92	0.077004
Ace	1.93	0.055013
AcAce	2.24	0.03562
bOHBut	1.22	0.032304
Crea	4.07	0.038671
Alb	6.8	0.015087
Urea	5.75	0.19506
Gp	2.06	0.010967
